# Supplementary material for: Association of cumulative methylprednisolone dosages with mortality risk from pneumonia in connective tissue disease patients
Source: Sci Rep. 2024 Nov 3;14:26502. doi: 10.1038/s41598-024-78233-5 (PMC11532547; doi:10.1038/s41598-024-78233-5)
Supplement: Supplementary file 1 — Supplementary Material 1 [file 41598_2024_78233_MOESM1_ESM.csv]

CAP	RespiratoryFailure	Age	age2	Gender	Fiver	MAXTemperature	Cough	Expectoration	Chestpain	Dyspnea	Antibiotics	AntiviralDrugs	Immunomodulators	Asthma	COPD	Bronchiectasia	ILD	HP	CHD	CHF	DM	Anemia	Leukemia	Lymphoma	CRF	Nephroticsyndrome	Cirrhosis	CTD	RadiationPneumonia	SolidOrganTransplantation	BonemarrowTransplantation	IIP	COPDorAsthma	Tumor	Cerebrovasculardiseases	Smoke	Alcoholism	Bronchoscopetime	Timeofantibiotics	Temperature	Heartrate	Respiratoryrate	Systolicpressure	Diastolicpressure	Shock	Disturbanceofconsciousness	Cyanosis	Moistrales	Wheezingsound
1	0	1	0	1	1	39	1	1	0	0	1	0	1	0	0	0	0	0	0	0	0	0	0	0	0	0	0	1	0	0	0	0	0	0	0	0	0			39	100	20	109	72	0	0	0	0	0
1	1	1	0	2	1	39.9	1	1	0	1	1	0	1	0	0	0	0	0	0	0	0	0	0	0	1	1	0	0	0	0	0	0	0	0	0	0	0			39.9	100	20	133	78	0	0	1	1	0
1	1	1	0	2	1	40.6	1	1	0	1	1	0	1	0	0	0	0	0	0	0	0	0	0	0	0	0	0	1	0	0	0	0	0	0	0	0	0			40.6	11	25	114	78	0	0	1	1	0
1	1	1	0	1	1	37	1	1	0	0	1	0	1	0	0	0	0	0	0	0	0	0	0	0	0	0	0	1	0	0	0	0	0	0	0	0	0			37	80	20	120	80	0	0	0	0	0
1	1	1	0	2	1	38	1	1	0	1	1	0	1	0	0	0	1	0	0	0	0	0	0	0	0	0	0	1	0	0	0	0	0	0	0	0	0			38	13	50	122	93	0	0	1	0	0
0	0	1	0	1	1	38	1	1	0	1	1	1	1	0	0	0	0	0	0	0	0	0	0	0	0	0	0	0	0	1	0	0	0	0	0	1	0			37	84	15	110	65		0	0	0	0
1	1	1	0	1	1	40	0	0	0	0	1	0	1	0	0	0	0	0	0	0	0	0	0	0	0	0	0	1	0	0	0	0	0	0	0	0	0	3	18	36	90	15	120	65	0	0	1	1	0
1	1	1	0	1	1	38	0	0	0	0	1	0	0	0	0	0	0	0	0	0	0	0	0	0	0	0	0	0	0	0	0	0	0	0	0	0	0	1	14	38.3	74	20	109	58	0	1	0	1	0
1	0	1	0	2	1		0	0	0	0	0	0	1	0	1	0	0	1	0	0	0	0	0	0	0	1	0	0	0	0	0	0	0	0	0	0	0			37.8	103	19	92	68	0	0	0	1	0
1	0	1	0	1	0		1	1	1	0	0	0	0	0	0	0	0	0	0	0	0	0	0	0	0	0	0	1	0	0	0	0	0	0	0	1	0	2	2	36.7	84	22	132	80	0	0	0	0	0
0	1	1	0	1	1	38	1	1	0	1	1	0	1	0	0	0	0	0	0	0	0	1	1	0	0	0	0	0	0	0	1	0	0	0	0	1	0	1	4	37.1	99	32	120	65	0	0	1	1	0
1	0	1	0	2	1	40	0	0	0	0	1	0	1	0	1	0	0	0	0	0	0	1	0	0	0	0	0	1	0	0	0	0	0	0	0	0	0			37	135	20	119	72	0	0	0	0	0
1	1	1	0	1	1	39.6	1	1	0	1	1	0	1	0	0	0	0	0	0	0	0	0	0	0	0	1	0	0	0	0	0	0	0	0	0	0	0			39.6	97	21	192	90	0	0	0	1	0
1	1	1	0	2	1	39	1	1	0	1	0	0	1	0	0	0	0	1	0	0	0	0	0	0	0	0	0	1	0	0	0	0	0	0	0	0	0			39	100	20	96	60	0	0	0	0	0
1	1	1	0	2	1	38.4	1	1	0	1	0	0	1	0	0	0	1	0	0	0	0	0	0	0	0	0	0	1	0	0	0	0	0	0	0	0	0			38.4	11	24	115	70	0	0	1	1	0
1	1	1	0	1	1	38.1	1	0	0	1	1	0	1	0	0	0	0	0	0	0	0	0	0	0	0	1	0	0	0	0	0	0	0	0	0	0	0			38.1	120	27	127	69	0	0	0	1	0
1	0	1	0	1	1	39.6	1	0	0	0	1	0	1	0	0	0	0	0	0	0	0	1	0	0	1	0	0	0	0	1	0	0	0	0	0	0	0			39.6	110	21	135	91	0	0	0	0	0
1	0	1	0	2	1	37	1	1	0	1	0	0	1	0	0	0	1	0	0	0	0	0	0	0	0	0	0	1	0	0	0	0	0	0	0	0	0			37	120	26	118	86	0	0	0	1	0
1	0	1	0	2	1	39	1	1	0	1	1	0	1	0	0	0	0	0	0	0	0	0	0	0	0	0	0	0	0	1	0	0	0	0	0	0	0			39	90	20	125	80	0	0	0	1	0
1	0	1	0	1	0	36.5	1	1	0	1	1	0	1	0	0	0	0	1	0	0	0	1	0	0	0	0	0	0	0	0	1	0	0	0	0	0	0			36.5	92	21	129	90	0	0	0	1	0
1	1	1	0	2	0	38	1	0	0	1	0	1	1	0	0	0	1	0	0	0	0	0	0	0	0	0	0	1	0	0	0	0	0	0	0	0	0			38	96	40	110	76	0	0	0	1	0
1	0	1	0	2	1	37.8	0	0	0	1	0	0	1	1	0	0	1	0	0	0	0	0	0	0	0	0	0	0	0	0	0	1	0	0	0	0	0			37.8	99	19	124	88	0	0	0	0	0
1	1	1	0	1	1	36.4	0	0	0	0	1	0	1	0	0	0	0	0	0	0	0	0	0	0	0	0	0	1	0	0	0	0	0	0	0	0	0			36.4	86	20	135	97	0	0	0	0	0
1	0	1	0	2	0	38	1	1	0	0	1	0	1	0	0	0	0	0	0	0	0	0	0	0	0	0	0	0	0	1	0	0	0	0	0	0	0			38	87	16	102	76	0	0	0	0	0
0	1	1	0	2	0	36.8	0	0	0	1	1	0	1	0	0	0	0	0	0	0	0	0	0	0	0	0	0	1	0	0	0	0	0	0	0	0	0			36.8	84	20	126	78	0	0	0	1	0
1	0	1	0	1	1	38	1	1	0	0	1	1	1	0	0	0	0	0	0	0	0	0	0	0	0	0	0	0	0	1	0	0	0	0	0	1	0			36.5	75	20	110	70	0	0	0	1	0
0	1	1	0	1	1	39	1	1	0	1	1	0	0	0	0	0	0	0	0	0	0	0	0	0	0	1	0	0	0	0	0	0	0	0	0	0	1	1	0	38.2	137	38	103	60	0	1	1	1	1
1	0	1	0	2	1	39	1	1	0	0	1	0	1	0	1	0	0	1	0	0	0	0	0	0	0	0	0	1	0	0	0	0	0	0	0	0	0			37.3	116	21	140	80	0	0	0	0	0
0	1	1	0	1	1	39	0	0	0	1	1	1	1	0	0	0	0	0	0	0	0	1	0	0	1	0	0	0	0	0	0	0	0	0	0	0	0	7	7	36.9	111	26	132	75	0	0	0	0	1
1	0	1	0	2	1	38.2	1	1	0	0	1	0	1	0	1	0	0	0	0	0	0	0	0	0	0	0	0	0	0	0	0	0	0	0	0	0	0			38	123	21	112	83	0	0	0	0	0
1	0	1	0	2	0		1	1	0	0	0	0	1	0	0	0	0	0	0	0	0	0	0	0	0	0	0	0	0	1	0	0	0	0	0	0	0			36.1	82	20	116	66		0	0	0	0
1	0	1	0	1	1	38.9	1	1	0	1	1	0	1	0	0	0	0	0	0	0	0	0	0	0	1	0	0	0	0	1	0	0	0	0	0	0	0	1	1	36.6	86	21	100	60	0	0	0	0	0
1	0	1	0	2	1	38	1	1	0	0	0	0	1	0	1	0	0	0	0	0	0	0	0	0	0	0	0	0	0	0	0	0	0	0	0	0	0			35.9	100	20	130	85	0	0	0	1	0
1	1	1	0	2	1	39	1	1	0	0	0	0	1	0	1	0	0	0	0	0	0	0	1	0	0	0	0	0	0	0	0	0	1	0	0	0	0			36.7	112	25	90	50	1	0	0	0	0
1	0	1	0	2	1	40.4	1	1	1	0	1	0	1	0	0	0	0	0	0	0	0	0	0	0	0	0	0	1	0	0	0	0	0	0	0	0	0	1	4	36.8	76	21	97	70	0	0	0	1	1
1	0	1	0	1	1	40	1	1	0	1	1	0	1	0	0	0	0	0	0	0	0	1	1	0	0	0	0	0	0	0	1	0	0	0	0	0	0	5	36	36.5	59	19	120	75	0	0	0	1	0
1	1	1	0	1	1	39.5	1	0	0	1	0	0	1	0	0	0	0	0	0	0	0	0	0	0	0	1	0	0	0	0	0	0	0	0	0	0	0	1	1	37	78	35	137	80	0	0	1	0	0
1	0	1	0	1	0		1	1	0	1	0	0	1	0	0	0	1	0	0	0	0	0	0	0	0	0	0	0	0	0	0	1	0	0	0	0	0			36.5	104	32	110	77	0	0	0	1	0
1	0	1	0	1	1	39	1	0	1	0	1	1	1	0	0	0	0	0	0	0	0	0	0	0	1	0	0	0	0	1	0	0	0	0	0	0	0	18	18	39	112	21	135	91	0	0	0	0	0
1	1	1	0	2	1	38	0	0	0	1	1	0	1	0	0	0	0	0	0	0	0	0	0	0	0	1	0	0	0	0	0	0	0	0	0	0	0			38	100	20	100	74	0	0	0	0	0
1	0	1	0	2	1	38	1	0	1	1	0	0	1	0	1	0	0	0	0	0	0	0	0	0	0	0	0	1	0	0	0	0	0	0	0	0	0			37.1	90	20	114	60	0	0	0	1	1
1	1	1	0	1	1	38.9	1	0	0	0	1	1	1	0	0	0	0	0	0	1	1	0	0	0	0	0	0	0	0	0	0	0	0	0	0	1	0			37	80	20	100	60	0	0	0	0	0
1	0	1	0	1	1	40	1	1	0	0	0	0	1	0	0	0	0	0	0	0	0	0	0	0	0	1	0	0	0	0	0	0	0	0	0	0	0			36.5	106	20	127	97	0	0	0	0	0
1	0	1	0	1	1	39.4	1	1	0	1	1	0	0	0	0	0	1	0	0	0	0	0	0	0	0	0	0	1	0	0	0	0	0	0	0	0	0			36.2	80	20	107	79	0	0	0	1	0
1	0	1	0	1	0		1	1	0	1	0	0	1	0	0	0	1	0	0	0	0	0	0	0	0	0	0	1	0	0	0	0	0	0	0	0	0			35.5	105	20	129	86	0	0	1	1	0
1	0	1	0	1	1	39.9	1	1	0	1	1	0	1	0	0	0	0	0	0	0	0	0	0	0	0	0	0	1	0	0	0	0	0	0	0	1	0			36.8	78	20	133	96	0	0	0	0	0
1	1	1	0	2	1	42	1	0	0	1	1	0	1	0	0	1	1	0	0	0	0	0	0	0	0	0	0	1	0	0	0	0	0	0	0	0	0			37	118	45	86	45	1	0	0	0	0
1	1	1	0	2	1	40	0	0	0	1	1	1	1	0	0	0	1	0	0	0	0	0	0	0	0	0	0	1	0	0	0	0	0	0	0	0	0			40	120	48	99	67	0	0	0	1	0
1	0	1	0	1	1	39	1	1	0	0	1	0	1	0	1	0	0	0	0	0	0	0	0	0	0	1	0	0	0	0	0	0	0	0	0	0	0			37.6	115	26	145	87	0	0	0	1	0
1	0	1	0	2	1	40	1	0	0	1	0	0	1	0	0	0	1	0	0	0	0	0	0	0	0	0	0	1	0	0	0	0	0	0	0	0	0			40	10	40	100	70	0	0	1	1	0
1	0	1	0	1	1	38	1	1	0	1	0	0	1	0	0	0	0	0	0	0	0	0	0	0	0	0	0	1	0	0	0	0	0	0	0	0	0			37	80	20	120	80	0	0	0	0	0
1	1	1	0	2	0		1	1	0	1	1	0	1	0	0	0	1	0	0	0	0	0	0	0	0	0	0	1	0	0	0	0	0	0	0	0	0			36.4	85	33	110	65	0	0	0	1	0
1	0	1	0	1	1	39	0	0	0	0	1	0	1	0	0	0	1	0	0	0	0	0	0	0	0	0	0	1	0	0	0	0	0	0	0	0	0	6	42	39	80	20	120	80	0	0	0	0	0
1	1	1	0	2	1	38.5	1	0	0	1	1	0	1	0	0	0	1	0	0	0	1	0	0	0	0	0	0	1	0	0	0	0	0	0	0	0	0			37	80	20	120	80	0	0	0	0	0
1	1	1	0	2	0		1	1	0	1	0	0	1	0	0	0	1	0	0	0	0	0	0	0	0	0	0	1	0	0	0	0	0	0	0	0	0			36.3	96	20	110	65	0	0	0	1	0
1	0	1	0	2	1	39	1	1	0	0	0	0	1	0	0	0	1	0	0	0	0	0	0	0	0	0	0	1	0	0	0	0	0	0	0	0	0			39	12	20	113	78	0	0	0	0	0
1	0	1	0	2	1	38.9	1	1	1	0	1	0	1	0	1	0	0	0	0	0	0	0	0	0	0	0	0	1	0	0	0	0	0	0	0	0	0			36.4	98	20	110	70	0	0	0	0	0
1	0	1	0	1	0		1	1	0	0	1	0	1	0	0	0	0	0	0	0	0	0	0	0	0	0	0	0	0	1	0	0	0	0	0	0	0			36.4	92	22	109	70		0	0	0	0
1	0	1	0	1	0		1	1	0	0	0	0	0	0	0	0	1	0	0	0	0	0	0	0	0	0	0	0	0	1	0	0	0	0	0	0	0			36.2	98	21	124	78		0	0	1	0
1	0	1	0	2	1	37	1	1	0	0	1	0	1	0	0	0	0	0	0	0	0	0	0	0	0	0	0	1	0	0	0	0	0	0	0	0	0			37	74	20	90	118	0	0	0	0	0
1	0	1	0	2	1	36.4	0	0	0	0	1	0	1	0	0	0	0	1	0	1	0	0	0	0	0	0	0	1	0	0	0	0	0	0	0	0	0			36.4	80	20	120	80	0	0	0	0	0
1	0	1	0	2	0		1	1	0	0	0	0	1	0	0	0	0	0	0	0	0	0	0	0	0	0	0	1	0	0	0	0	0	0	0	0	0			36.5	110	20	135	71	0	0	0	0	0
1	0	1	0	2	1	39.7	1	1	1	1	1	0	1	0	0	0	0	0	0	0	0	0	0	0	0	0	0	1	0	0	0	0	0	0	0	0	0			36.6	84	20	122	72	0	0	0	0	0
1	0	1	0	2	1	38.8	1	1	0	1	1	1	1	0	0	0	0	0	0	0	0	0	0	0	0	0	0	1	0	0	0	0	0	0	0	0	0			36.4	76	20	110	80	0	0	0	1	0
1	0	1	0	2	1	40	1	1	0	1	1	0	1	0	0	0	0	1	0	0	0	0	0	0	0	1	0	0	0	0	0	0	0	0	0	0	0			38.2	95	20	105	70	0	0	0	1	0
1	0	1	0	2	1	39.2	1	1	0	0	1	0	1	0	1	1	0	0	0	0	0	0	0	0	0	0	0	0	0	0	0	0	1	0	0	0	0			39.3	112	24	102	60	0	0	0	0	1
1	0	1	0	2	1	39	1	1	0	1	1	1	1	0	0	0	1	0	0	0	0	0	0	0	0	0	0	1	0	0	0	0	0	0	0	0	0			36	80	19	115	68	0	0	0	1	0
1	1	1	0	1	1	39.3	1	1	0	1	1	0	1	0	0	0	0	0	0	0	0	0	0	0	0	1	0	0	0	0	0	0	0	0	0	0	0			38.7	127	30	136	83	0	0	1	1	0
1	0	1	0	1	1	38.4	1	1	1	1	1	0	1	0	0	0	0	1	0	0	0	0	1	0	0	0	0	0	0	0	1	0	0	0	0	0	0	1	7	37.4	80	22	110	70	0	0	0	0	0
1	1	1	0	2	1	39	0	0	0	1	0	0	1	0	1	0	1	0	0	0	0	0	0	0	0	0	0	1	0	0	0	0	0	0	0	0	0			40	119	48	141	67	0	0	1	1	0
1	0	1	0	1	1	39	1	1	0	0	1	1	1	0	0	0	0	0	0	0	0	0	0	0	0	1	0	0	0	0	0	0	0	0	0	0	0			36	118	20	112	79	0	0	0	0	0
1	0	1	0	2	0		0	0	0	0	0	0	1	0	1	0	0	1	0	1	0	0	0	0	0	1	0	0	0	0	0	0	0	0	0	0	0			36.4	72	20	110	70	0	0	0	0	0
1	0	1	0	1	1	38.5	1	1	0	0	0	0	1	0	0	0	0	0	0	0	0	0	0	0	0	0	0	1	0	0	0	0	0	0	0	0	0			38.5	76	20	134	90	0	0	0	1	0
1	0	1	0	2	1	38	1	1	0	0	1	0	1	0	0	0	0	0	0	0	0	0	0	0	0	0	0	1	0	0	0	0	0	0	0	0	1			37.4	110	20	111	76	0	0	0	1	1
1	0	1	0	1	1	39.5	1	0	0	1	1	0	1	0	0	0	0	1	0	0	0	0	0	0	1	1	0	0	0	0	0	0	0	0	0	0	0	1	0	38.3	110	19	133	88	0	0	0	1	0
1	0	1	0	1	1	36.8	0	0	0	0	1	1	1	0	0	0	0	0	0	0	0	1	0	0	0	0	0	0	0	0	0	0	0	0	0	0	0			36.8	80	20	120	80	0	0	0	0	0
1	0	1	0	2	1	38	1	1	0	0	1	0	0	0	0	0	0	0	0	0	0	0	0	0	0	0	0	0	0	0	0	0	0	0	0	1	1	1	1	38.1	128	27	79	46	1	0	0	1	0
1	0	1	0	1	1	38.9	0	0	0	0	0	0	0	0	0	0	0	0	0	0	0	0	0	0	0	0	0	0	0	0	0	0	0	0	0	0	0			36.8	84	20	140	81	0	0	0	0	0
1	0	1	0	2	1	38	1	0	1	0	1	0	0	0	0	0	0	0	0	0	0	1	1	0	0	0	0	0	0	0	1	0	0	0	0	0	0	5	14	36.3	100	26	102	68	0	0	0	1	0
1	0	1	0	1	0		0	0	0	0	0	0	1	0	0	0	1	0	0	0	0	0	0	0	0	0	0	1	0	0	0	0	0	0	0	0	0			36.9	103	20	104	63	0	0	0	1	0
0	0	1	0	2	1	38	1	1	0	0	0	0	1	0	0	0	1	0	0	0	0	0	0	0	0	0	0	1	0	0	0	0	0	0	0	0	0			36.7	120	18	143	89	0	0	0	0	0
1	0	1	0	2	0		0	0	0	0	0	0	1	0	0	0	1	0	0	0	0	0	0	0	0	0	0	1	0	0	0	0	0	0	0	0	0				112	19	159	96	0	0	0	1	0
0	0	1	0	2	1	38	1	1	0	0	0	0	1	0	0	0	0	0	0	0	0	0	0	0	0	0	0	1	0	0	0	0	0	0	0	0	0				84	19	121	82	0	0	0	0	0
1	0	1	0	2	1	38	1	0	0	0	0	0	1	0	0	0	1	0	0	0	0	0	0	0	0	0	0	1	0	0	0	0	0	0	0	0	0			38.8	126	20	88	54	1	0	0	1	0
1	1	1	0	2	1	39.4	1	1	0	1	0	0	1	0	0	0	0	0	0	0	0	0	0	0	0	0	0	1	0	0	0	0	0	0	1	0	0			39.4	126	33	126	71	0	0	1	0	1
1	1	1	0	2	1	37	1	1	0	1	1	0	1	0	0	0	1	0	0	0	0	0	0	0	0	0	0	1	0	0	0	0	0	0	0	0	0			37	110	25	114	78	0	0	0	1	0
1	1	1	0	1	1	39.4	1	0	0	1	1	1	1	0	0	0	0	1	0	0	0	0	0	0	0	1	0	0	0	0	0	0	0	0	0	0	0	3	2	37.2	87	25	120	62	0	0	0	0	0
0	1	1	0	2	1	39.4	1	1	0	1	1	1	1	0	0	0	0	0	0	0	0	0	0	0	0	0	0	0	0	0	0	0	0	0	0	0	0			38.1	110	25	110	50	0	0	1	1	0
1	1	1	0	2	1	38	1	1	0	1	1	0	1	0	0	0	0	0	0	0	0	0	0	0	0	0	0	1	0	0	0	0	0	0	0	0	0			38	85	20	130	70	0	0	1	1	0
1	1	1	0	1	1	36.8	1	0	0	0	1	0	1	0	0	0	0	0	1	0	1	0	0	0	0	0	0	1	0	0	0	0	0	0	0	0	0			36.8	75	18	135	75	0	0		1
1	1	1	0	1	1	39	1	1	0	0	1	0	0	0	0	0	0	0	0	0	0	0	0	0	0	1	0	0	0	0	0	0	0	0	0	1	0	2	2	39	91	30	100	66	0	0	1	1	0
1	1	1	0	2	1	38	1	1	0	1	1	1	1	0	0	0	1	0	0	0	0	1	0	0	0	0	0	1	0	0	0	0	0	0	0	0	0			36.5	85	20	121	77	0	0	1	1	0
1	1	1	0	1	1	39.9	1	0	0	1	1	0	1	0	1	0	0	0	0	0	0	0	0	0	0	1	0	0	0	0	0	0	0	0	0	0	0			36.8	100	30	121	62	0	0	0	1	0
0	1	1	0	2	1	39.2	1	1	0	1	1	0	1	0	0	0	1	0	0	0	0	0	0	0	0	1	0	0	0	0	0	0	0	1	0	0	0			37	80	20	120	80	0	0	1	1	0
1	1	1	0	1	1	39	1	0	0	1	1	1	0	0	0	0	0	0	0	0	0	0	0	0	0	1	0	0	0	0	0	0	0	0	0	0	0	1	1	36.5	143	19	132	78	0	1	0	1	0
0	1	1	0	2	1	40	1	1	0	1	0	0	1	0	0	0	0	0	0	0	0	0	0	0	0	0	0	1	0	0	0	0	0	0	0	0	0			40	13	20	120	80	0	1	0	1	0
1	1	1	0	1	1	38	1	0	0	1	1	1	1	0	0	0	0	0	0	0	1	0	0	0	0	0	0	0	0	1	0	0	0	0	0	0	0	7	7	38.3	115	30	100	57	0	0	0	1	0
1	1	1	0	2	1		1	1	0	1	0	0	1	0	0	0	1	0	0	0	0	0	0	0	0	0	0	1	0	0	0	0	0	0	0	0	0				95	20	119	82	0	1	0	0	0
1	0	2	0	1	1	38	1	0	0	1	0	0	1	0	0	0	0	1	0	0	1	0	0	0	0	1	0	0	0	0	0	0	0	0	0	0	0			38	80	20	96	57	1	0	0	0	0
0	0	2	0	2	1	38.5	0	0	1	0	1	0	1	0	0	0	0	0	0	0	0	1	0	0	0	0	0	1	0	0	0	0	0	0	0	0	0	3	32	38.2	92	19	138	88	0	0	0	1	0
0	0	2	0	2	1	36.7	1	0	0	1	1	0	1	0	0	0	1	0	0	0	0	0	0	0	0	0	0	1	0	0	0	0	0	0	0	0	0			36.7	86	20	151	88	0	1	1	0	0
1	1	2	0	2	1	39.1	1	1	0	0	1	0	1	0	0	0	0	1	1	0	0	0	0	0	1	0	0	0	0	1	0	0	0	0	1	0	0			39.1	90	20	130	90	0	0	0	0	0
1	1	2	0	2	1	39	1	1	0	1	1	1	1	0	0	0	1	0	0	0	0	0	0	0	0	0	0	1	0	0	0	0	0	0	0	0	0			36.7	130	32	146	96	0	0	0	0	0
1	0	2	0	2	1	39	1	1	0	0	1	0	1	0	0	0	1	0	0	0	0	0	0	0	0	0	0	1	0	0	0	0	0	0	0	0	0			36	87	22	118	72	0	0	0	0	0
1	0	2	0	2	1	39.7	0	0	0	0	0	0	1	0	0	0	1	1	0	0	1	0	0	0	0	0	0	1	0	0	0	0	0	0	0	0	0				126	20	120	80	0	0	0	0	0
1	1	2	0	1	0	37.1	1	1	0	0	1	0	1	0	0	0	1	0	0	0	0	0	0	0	0	0	0	0	0	0	0	1	0	0	0	1	1			37.1	85	30	121	60	0	0	0	0	0
1	1	2	0	1	1	39.3	1	1	0	0	1	0	1	0	0	0	1	1	0	0	0	0	0	0	0	0	0	0	0	0	0	1	0	0	0	1	0			39.3	125	30	140	80	0	0	1	0	0
1	0	2	0	1	1	39	1	1	0	0	1	0	1	0	0	0	0	0	0	0	0	0	0	0	0	0	0	1	0	0	0	0	0	0	0	0	0			37.3	130	20	123	90	0	0	0	1	0
1	1	2	0	2	0		1	1	0	0	0	0	1	0	0	0	0	0	0	0	0	0	0	0	0	0	0	1	0	0	0	0	0	0	0	0	0				88	24	99	63	0	0	0	1	0
1	0	2	0	1	1	39.2	1	1	0	1	0	0	1	0	0	0	0	1	0	0	1	0	0	0	0	1	0	0	0	0	0	0	0	0	0	1	0			38.9	91	20	113	54	0	0	0	1	0
1	0	2	0	2	1	38.5	0	0	0	0	0	0	1	0	0	0	0	1	0	0	0	0	0	0	0	0	0	1	0	0	0	0	0	0	0	0	0				130	20	132	93	0	0	0	0	0
1	1	2	0	2	1	36.8	1	0	0	1	1	0	1	0	0	0	0	0	0	0	0	0	0	0	0	0	0	1	0	0	0	0	0	0	0	0	0			36.8	88	28	135	78	0	0	1	1	0
1	1	2	0	1	1	39	1	1	0	1	1	0	1	0	0	0	1	1	0	0	1	0	0	0	0	0	0	0	1	0	0	0	0	1	0	0	0			39	140	30	120	75	0	0	1	1	0
1	1	2	0	1	1	36	0	0	0	1	0	0	1	0	0	0	1	0	0	0	1	0	0	0	0	0	0	1	0	0	0	0	0	0	0	0	0			36	92	20	120	76	0	0	0	1	0
1	1	2	0	1	1	37.2	1	1	0	1	0	0	1	0	0	0	1	0	0	0	0	0	0	0	0	0	0	1	0	0	0	0	0	0	0	0	0			37.2	80	20	120	80	0	0	0	0	0
1	0	2	0	2	1	37.6	1	1	0	0	1	0	1	0	0	0	0	0	0	0	0	0	0	0	0	0	0	1	0	0	0	0	0	0	0	0	0			37.6	80	18	134	80	0	0	0	0	0
1	0	2	0	2	1	38	1	1	0	1	0	0	1	0	0	0	0	0	0	0	0	0	0	0	0	0	0	0	0	1	0	0	0	0	0	0	0			38	92	20	116	78	0	0	0	0	0
1	1	2	0	1	1	38	0	0	0	1	1	0	1	0	0	0	1	0	0	0	1	0	0	0	0	0	0	0	0	0	0	1	0	0	0	0	0			38	10	22	138	86	0	0	0	1	0
1	1	2	0	1	1	37	1	1	0	1	1	0	1	0	0	0	0	0	1	1	1	0	0	0	0	0	0	0	0	1	0	0	0	0	0	0	0			37	80	30	80	50	1	0	0	1	0
1	0	2	0	2	0	36.5	0	1	0	1	0	0	1	0	0	0	1	0	0	0	0	0	0	0	0	0	0	1	0	0	0	0	0	0	0	0	0			36.5	88	20	108	74	0	0	0	0	0
1	1	2	0	2	1	36	1	1	0	1	0	0	1	1	0	0	1	0	0	0	1	0	0	0	0	0	0	1	0	0	0	0	0	0	0	0	0			36	80	20	120	80	0	0	1	0	0
1	1	2	0	2	1	39.6	1	1	0	1	0	0	1	0	0	0	1	0	0	0	0	0	0	0	0	0	0	1	0	0	0	0	0	0	0	0	0			39.6	12	40	120	80	0	0	1	1	0
1	0	2	0	1	1	38	1	1	0	1	1	1	1	0	0	0	0	0	0	0	0	0	0	0	0	1	0	0	0	0	0	0	0	0	0	0	0			36.9	80	20	121	76	0	0	0	1	0
1	1	2	0	1	1	38	1	1	0	1	1	1	1	0	0	0	1	1	0	0	0	0	0	0	0	0	0	1	0	0	0	0	0	0	0	0	0			38	88	30	145	80	0	0	1	1	0
1	1	2	0	1	1	39.1	1	1	0	1	1	0	1	0	0	0	0	0	0	0	0	0	0	0	1	1	0	0	0	0	0	0	0	0	0	1	0			37.6	116	22	130	87	0	0	0	1	0
1	0	2	0	2	1	39	1	1	0	0	1	1	1	0	1	0	0	0	0	0	1	0	0	0	0	0	0	1	0	0	0	0	0	0	0	0	0			38.5	97	20	111	86	0	0	0	0	0
1	1	2	0	1	1	39.5	1	1	0	1	1	0	1	0	0	0	0	0	0	0	0	0	0	0	0	1	0	0	0	0	0	0	0	0	0	0	0			37.8	86	46	95	55	0	0	0	0	0
1	1	2	0	2	1	38.6	1	0	0	1	1	0	1	0	0	0	1	0	0	0	0	0	0	0	0	0	0	1	0	0	0	0	0	0	0	0	0			38.6	88	28	135	78	0	0	1	0	0
1	0	2	0	2	1	39	1	1	0	1	1	0	1	0	0	0	1	0	0	0	0	0	0	0	0	0	0	1	0	0	0	0	0	0	0	0	0	2	4	37	110	20	113	74	0	0	0	1	0
1	1	2	0	2	1	39.3	1	1	0	1	1	0	0	0	0	0	1	0	0	0	0	0	0	0	0	0	0	0	0	0	0	1	0	0	0	0	0			36.5	126	33	138	81	0	0	1	1	0
1	0	2	0	1	1	41	1	1	0	0	1	0	1	0	0	0	0	0	0	0	1	0	0	0	0	0	0	0	0	0	0	0	0	0	0	1	1			36	98	20	96	76	0	0	0	0	0
1	1	2	0	1	1		1	1	0	1	1	0	1	0	0	0	0	1	0	0	0	1	0	0	1	1	1	0	0	0	0	0	0	1	0	0	1	1	1	37.2	118	38	80	52	1	1	1	1	1
1	0	2	0	2	0		0	0	0	0	0	0	1	0	0	0	0	0	0	0	0	0	0	1	0	0	0	0	0	0	0	0	0	1	0	0	0	1	0	36.5	77	20	107	80	0	0	0	0	0
0	1	2	0	2	1	37	0	1	0	1	0	0	1	0	0	0	0	1	0	0	0	0	0	0	0	0	0	1	0	0	0	0	0	0	0	0	0			37	80	20	140	90	0	0	0	1	0
1	0	2	0	2	0		1	1	0	1	0	0	1	0	0	0	1	0	0	0	0	0	0	0	0	0	0	1	0	0	0	0	0	0	0	0	0				106	20	115	89	0	0	0	0	0
1	0	2	0	2	0		1	1	0	0	1	0	1	0	0	0	0	0	0	0	0	0	0	0	0	0	0	1	0	0	0	0	0	0	0	0	0			36.5	77	20	111	74	0	0	0	0	0
1	0	2	0	1	1	38.7	1	1	0	0	1	0	1	0	1	0	0	0	0	0	0	0	0	0	0	0	0	0	0	0	0	1	0	0	0	0	0			36.5	70	20	125	80	0	0	0	0	0
1	1	2	0	2	1	37.5	1	1	0	1	1	0	1	0	0	0	1	1	1	0	0	0	0	0	0	0	0	1	0	0	0	0	0	0	0	0	0			36.3	89	35	127	88	0	0	0	1	0
1	0	2	0	1	1	40	1	1	0	0	1	1	1	0	1	0	0	1	0	0	0	0	0	0	0	0	0	1	0	0	0	0	0	0	0	2	0			37.5	84	20	119	72	0	0	0	1	0
1	0	2	0	2	1	38	1	1	0	0	1	0	1	0	0	0	1	1	0	0	0	0	0	0	0	0	0	1	0	0	0	0	0	1	0	0	0			36.3	99	20	124	74	0	0	0	0	0
1	0	2	0	2	1	38.5	1	1	0	0	1	0	1	0	1	0	0	1	0	0	0	0	0	0	0	0	0	1	0	0	0	0	0	0	0	0	0			36.9	86	22	130	80	0	0	0	1	0
1	0	2	0	2	1	39	1	1	0	0	1	0	1	0	0	0	1	0	0	0	0	0	0	0	0	0	0	1	0	0	0	0	0	0	0	0	0			36.5	104	20	110	54	0	0	0	0	1
1	1	2	0	1	1	39	1	1	0	1	1	1	1	0	0	0	0	0	0	1	1	0	0	0	1	0	0	0	0	1	0	0	0	0	0	0	0	5	20	38	100	22	105	75	0	0	0	1	0
1	0	2	0	2	1	39	1	1	0	1	1	0	1	0	0	0	1	0	0	0	0	0	0	0	0	0	0	1	0	0	0	0	0	0	0	0	0			39	106	23	80	50	1	0	1	1	0
1	0	2	0	1	1	38	1	1	0	1	1	0	1	0	0	0	1	1	0	0	0	0	0	0	0	0	0	1	0	0	0	0	0	0	0	0	0			36.6	90	20	130	88	0	0	0	0	0
1	1	2	0	2	0		0	0	0	1	0	0	1	0	0	0	1	0	0	0	0	0	0	0	0	0	0	1	0	0	0	0	0	0	0	0	0				88	28	92	58	1	0	0	0	0
1	1	2	0	1	1	38	1	1	1	0	0	0	0	0	0	0	0	1	0	0	0	0	0	0	1	0	0	0	0	0	0	0	0	0	0	0	0	2	4	38	120	30	180	120	0	0	1	1	1
0	0	2	0	2	1	38.2	1	1	0	0	1	0	1	0	0	0	1	0	0	0	0	0	0	0	0	0	0	1	0	0	0	0	0	0	0	0	0			38.2	70	20	110	88	0	0	0	1	0
0	0	2	0	1	0		1	1	0	1	1	1	1	0	0	0	0	0	0	0	0	0	0	1	0	0	0	0	0	0	0	0	0	1	0	2	1	3	12	36.8	88	21	138	80	0	0	0	0	0
1	1	2	0	1	1	38.7	1	1	0	1	1	0	1	0	1	0	0	0	0	0	0	0	0	0	0	0	0	0	0	1	0	0	0	0	0	0	0			36.5	110	25	135	70	0	0	0	0	1
1	1	2	0	1	1	38	1	1	0	1	1	1	1	0	0	0	0	1	0	0	0	0	0	0	0	1	0	0	0	0	0	0	0	0	0	0	0			37	80	35	120	80	0	0	1	1	0
1	1	2	0	2	1	39	1	1	0	1	1	0	1	0	0	0	0	0	0	0	0	0	0	0	0	0	0	0	0	0	0	0	0	0	0	0	0			37	133	35	139	81	0	0	0	0	1
1	0	2	0	2	1	38.9	1	1	0	0	1	0	1	0	0	0	1	0	0	0	0	0	0	0	0	0	0	1	0	0	0	0	0	0	0	0	0			38.5	120	20	143	103	0	0	0	0	0
1	0	2	0	1	1	38.4	1	1	0	0	1	0	1	0	1	0	0	0	0	0	0	0	0	0	0	0	0	0	0	0	0	1	0	0	0	0	0			36.8	80	20	130	70	0	1	0	0	0
1	0	2	0	2	1		0	0	0	0	0	0	1	0	0	0	1	0	0	0	0	0	0	0	0	0	0	1	0	0	0	0	0	0	0	0	0				100	20	111	81	0	0	0	1	0
1	0	2	0	2	1	37	1	0	0	1	0	0	1	0	0	0	1	0	0	0	1	0	0	0	0	0	0	1	0	0	0	0	0	0	0	0	0				80	20	120	80	0	0	0	1	0
1	1	2	0	2	0		1	1	0	0	1	0	1	0	0	0	0	0	0	0	0	0	0	0	0	0	0	1	0	0	0	0	0	0	0	0	0			39.3	120	28	90	59	1	1	0	1	0
1	0	2	0	2	0		0	0	0	0	0	0	1	0	0	0	1	1	0	0	0	0	0	0	0	0	0	1	0	0	0	0	0	0	0	0	0	1	0	36.5	60	19	115	61	0	0	0	0	0
1	1	2	0	1	1	40	0	0	0	1	1	1	1	0	0	0	0	1	0	0	1	1	0	0	0	1	0	0	0	0	0	0	0	0	0	0	0			38.9	85	28	123	61	0	0	0	1	0
1	0	2	0	2	0		0	0	0	1	0	0	1	0	0	0	1	0	0	0	0	0	0	0	0	0	0	1	0	0	0	0	0	0	0	0	0				110	19	118	86	0	0	0	1	0
1	0	2	0	2	1	38	1	1	0	0	1	0	1	0	0	0	0	0	0	0	0	0	0	0	0	0	0	0	0	0	0	0	0	0	0	1	0			36.7	82	20	110	69	0	0	0	1	1
1	1	2	0	2	0		1	1	0	1	0	0	1	1	0	0	0	0	0	0	0	0	0	0	0	1	0	0	0	0	0	0	0	0	0	0	0			36.8	94	20	132	93	0	0	0	1	1
1	0	2	0	2	1	38.2	1	1	1	0	1	0	1	0	1	1	0	0	1	0	0	0	0	0	0	0	0	1	0	0	0	0	0	0	0	0	0			38.2	86	18	110	78	0	0	0	1	0
1	0	2	0	2	0		1	1	0	0	0	0	0	0	0	0	1	1	0	0	0	0	0	0	0	0	0	1	0	0	0	0	0	0	0	0	0			36.7	70	20	134	66	0	0	0	0	0
1	0	2	0	2	1	37.5	1	1	0	0	0	0	1	0	0	0	1	0	0	0	0	0	0	0	0	0	0	1	0	0	0	0	0	0	0	0	0			37.5	80	28	113	63	0	0	0	1	0
1	1	2	0	1	1	38.4	0	0	0	1	1	1	1	0	0	0	0	1	0	0	0	0	0	0	0	1	0	0	0	0	0	0	0	0	0	0	0			36.5	79	25	150	89	0	0	1	1	0
1	0	2	0	2	0		1	1	0	1	0	0	1	0	0	0	1	0	0	0	0	0	0	0	0	0	0	1	0	0	0	0	0	0	0	0	0			36.4	88	20	133	98	0	0	0	1	0
1	0	2	0	1	0		1	1	0	1	1	0	1	0	0	0	1	1	0	0	1	0	0	0	0	0	0	1	0	0	0	0	0	0	0	0	0			37.2	130	22	126	76	0	0	0	0	0
0	0	2	0	2	0		1	1	0	0	0	0	1	0	0	0	1	1	0	0	0	0	0	0	0	0	0	1	0	0	0	0	0	0	0	0	0			36.5	106	20	143	92	0	0	0	1	0
1	0	2	0	1	0		1	1	0	0	1	0	1	0	1	0	0	0	0	0	0	0	0	0	0	1	0	0	0	0	0	0	0	0	0	1	0			36.8	80	18	132	85	0	0	0	0	0
1	0	2	0	1	1	39.1	1	1	0	0	1	0	1	1	1	0	0	0	0	0	1	0	0	0	0	0	0	0	0	0	0	0	1	0	0	0	0			38.3	80	20	120	80	0	0	0	0	0
1	1	2	0	1	1	39	1	1	0	1	1	1	1	0	0	0	0	1	0	0	1	0	0	0	0	1	0	0	0	0	0	0	0	0	0	2	0	4	4	38	120	21	127	63	0	0	0	0	0
0	0	2	0	2	0		0	0	0	1	0	0	1	0	0	0	0	0	0	0	0	0	0	0	0	0	0	1	0	0	0	0	0	0	0	0	0				84	20	120	83	0	0	0	0	0
0	1	2	0	1	1	36.8	1	1	0	1	1	0	1	0	0	0	1	0	1	0	0	0	0	0	0	0	0	1	0	0	0	0	0	0	0	0	0			36.8	80	20	120	80	0	0	1	1	0
1	1	2	0	1	1	38.4	1	1	0	1	1	1	1	0	0	0	0	0	0	0	0	0	0	0	0	0	0	1	0	0	0	0	0	0	0	1	0			38.4	81	21	150	114	0	0	0	1	0
1	1	2	0	2	1	37	1	1	0	1	1	0	1	0	0	0	1	0	0	0	0	0	0	0	0	0	0	1	0	0	0	0	0	0	0	0	0			37	90	30	102	66	0	0	0	1	0
1	1	2	0	1	1	37	1	1	0	0	1	0	1	0	0	0	1	0	1	0	0	0	0	0	0	0	0	1	0	0	0	0	0	0	0	0	0			37	80	20	120	80	0	0	1	1	0
0	1	2	0	1	1	39.4	1	0	0	1	1	1	1	0	0	0	0	0	0	0	0	0	0	0	0	1	0	0	0	0	0	0	0	0	0	0	0	14	12	38.5	112	24	187	88	0	1	0	0	0
0	1	2	0	2	1	38.5	1	1	0	1	1	1	1	0	0	0	1	0	0	0	1	0	0	0	0	0	0	0	0	0	0	0	0	0	0	0	0	2	1	37	86	37	108	81	0	0	0	0	1
1	1	2	0	1	1	38.7	1	1	0	1	1	1	1	0	0	0	0	0	0	0	0	0	0	0	0	0	0	0	0	1	0	0	0	0	0	0	0			36.2	63	32	129	76	0	0	1	1	0
1	1	2	0	1	1	39	1	1	0	1	1	0	1	0	0	0	0	0	0	0	0	0	0	0	0	1	0	0	0	0	0	0	0	0	0	0	0			38.6	106	22	100	53	0	1	1	0	0
1	1	2	0	1	1	38	1	1	0	0	1	0	1	0	0	0	1	0	0	0	1	0	0	0	0	0	0	1	0	0	0	0	0	0	0	1	1			38.8	110	20	113	60	0	0	0	0	0
1	1	2	0	2	1	39	1	1	0	1	1	0	1	0	0	0	1	0	0	0	0	0	0	0	0	0	0	1	0	0	0	0	0	0	0	0	0			37.4	107	28	156	95	0	0	1	1	0
1	1	2	0	2	1	38.5	1	1	0	1	1	0	1	0	0	0	0	0	0	0	0	0	0	0	0	0	0	0	0	0	0	0	0	0	0	0	0			36.1	80	20	91	55	1	0	0	1	0
1	1	2	0	2	1	37.7	1	1	0	1	1	0	1	0	0	0	1	0	0	0	0	0	0	0	0	0	0	1	0	0	0	0	0	0	1	0	0			37.7	110	40	120	80	0	0	0	1	0
0	1	2	0	2	0	36.5	1	1	0	1	0	0	1	0	0	0	1	0	0	0	0	0	0	0	0	0	0	1	0	0	0	0	0	0	0	0	0			36.5	10	24	155	99	0	1	1	1	0
0	0	2	0	1	1	38.9	1	1	0	1	1	1	1	0	0	0	0	1	0	0	0	0	0	0	0	1	0	0	0	0	0	0	0	0	0	0	0	2	1	37	92	35	106	70	0	0	0	1	0
1	1	2	0	1	1	38	1	1	0	1	0	0	1	0	0	0	1	0	0	0	0	0	0	0	0	0	0	1	0	0	0	0	0	0	0	0	1				134	38	122	80	0	0	0	1	0
1	1	2	0	2	1	38	1	1	0	1	1	1	1	0	0	0	0	1	0	0	0	0	0	0	0	0	0	1	0	0	0	0	0	0	0	0	0	1	22	37	80	20	140	80	0	0	0	1	1
1	1	2	0	2	1	39.5	1	1	0	1	1	0	1	0	0	0	0	0	0	0	0	0	0	0	0	0	0	1	0	0	0	0	0	0	0	0	0			37.8	109	36	108	67	0	0	0	1	0
1	1	3	0	2	1	39	1	1	0	1	1	0	1	0	0	0	0	1	0	0	0	0	0	0	0	1	0	0	0	0	0	0	0	0	0	0	0			39	120	45	120	80	0	0	1	1	0
0	0	3	0	2	0		1	1	0	0	1	1	1	0	0	0	1	0	0	0	0	0	0	0	0	0	0	0	0	0	0	1	0	0	0	0	0	3	3	36.8	63	20	93	64	0	0	0	1	0
1	0	3	0	2	0		1	1	0	1	1	0	1	0	0	0	0	1	1	0	1	0	0	0	0	0	0	0	0	1	0	0	0	0	0	1	0			37	104	20	151	66	0	0	0	1	0
1	1	3	0	1	1	40	1	1	0	1	1	1	1	0	0	0	1	0	0	0	0	0	0	0	0	0	0	0	0	0	0	1	0	0	0	1	1			37	100	30	94	52	1	0	0	1	0
1	1	3	0	2	1	38.6	1	1	0	0	1	1	1	0	0	0	0	0	0	0	0	0	0	0	0	0	1	0	0	1	0	0	0	0	0	0	0			38.6	90	20	125	55	0	0	1	0	0
1	0	3	0	2	1	38.9	1	1	0	0	0	0	1	0	0	0	1	0	0	0	0	0	0	0	0	0	0	1	0	0	0	0	0	0	0	0	0			37.6	89	25	125	75	0	0	0	1	0
1	0	3	0	2	1	38.6	1	1	0	0	1	0	1	0	0	0	1	1	0	0	0	0	0	0	0	0	0	1	0	0	0	0	0	0	0	0	0				84	19	131	76	0	0	0	0	0
1	0	3	0	2	1	37	0	0	0	0	1	0	1	0	0	0	0	0	0	0	0	0	0	0	0	1	0	0	0	0	0	0	0	0	0	0	0			37	84	20	132	97	0	0	0	1	0
1	0	3	0	1	1	38.6	1	1	0	1	1	0	1	0	0	0	0	0	0	0	0	0	0	0	0	0	0	0	0	0	0	0	0	0	0	1	0			38.6	82	21	103	66	0	0	0	1	0
1	1	3	0	1	1	37	1	1	0	1	0	0	1	0	0	0	0	0	0	1	0	0	0	0	0	0	0	0	0	1	0	0	0	0	0	0	0			37	91	20	107	75	0	0		0
1	1	3	0	2	1	38	1	1	0	1	1	0	1	0	0	0	1	0	0	0	1	0	0	0	0	0	0	0	0	0	0	1	0	0	0	0	0			38	10	20	143	102	0	0	1	1	0
1	1	3	0	1	1	37	1	1	0	1	1	0	1	0	0	0	1	0	0	0	0	1	0	0	0	0	0	0	0	0	0	1	0	0	0	0	0			37	12	25	116	75	0	0	0	1	0
1	0	3	0	1	1	36.8	1	1	0	1	0	0	1	0	0	0	0	0	0	0	0	0	0	0	0	0	0	0	0	0	0	0	0	0	1	0	0			36.8	84	20	116	91	0	0	0	0	0
1	0	3	0	2	1	38	1	1	0	1	1	0	1	0	0	0	0	0	0	0	0	0	0	0	0	0	0	0	0	0	0	0	0	0	0	0	0			38	81	20	140	60	0	0	0	0	0
1	0	3	0	2	0	37	1	1	0	1	1	0	1	0	0	0	1	0	0	0	1	0	0	0	0	0	0	0	0	0	0	1	0	0	0	0	0			37	12	26	96	75	0	0	0	1	0
1	0	3	0	2	0	36.5	1	1	0	0	1	0	1	0	0	0	0	1	0	0	0	0	0	0	0	0	0	1	0	0	0	0	0	0	0	0	0			36.5	11	20	154	120	0	0	1	0	0
1	0	3	0	2	1	37	1	1	0	1	0	0	1	0	0	0	1	0	0	0	0	0	0	0	0	0	0	0	0	0	0	1	0	0	0	0	0			37	90	22	143	90	0	0	0	1	0
1	0	3	0	1	1	38.7	1	1	0	1	1	0	1	0	0	0	1	0	1	0	1	0	0	0	0	0	0	0	0	1	0	0	0	0	0	1	1			36.3	82	20	125	83		0	0	0	0
1	1	3	0	1	1	37	1	1	0	1	1	0	1	0	0	0	1	0	0	0	1	0	0	0	0	0	0	1	0	0	0	0	0	0	0	0	0			37	14	32	70	40	1	0	1	1	0
1	1	3	0	1	1	40	1	1	0	1	1	0	1	0	0	0	0	0	0	0	0	0	0	0	0	0	0	0	0	0	0	0	0	0	0	1	0	1	7	39	98	33	125	70	0	0	0	1	0
1	1	3	0	1	1	37	1	1	0	1	1	0	1	0	0	0	0	0	0	0	0	0	0	0	0	0	0	1	0	0	0	0	0	0	0	0	0			37	68	20	115	56	0	0	0	1	0
1	0	3	0	2	0		1	1	0	1	1	0	1	0	0	0	1	0	0	0	1	0	0	0	0	0	0	1	0	0	0	0	0	0	0	0	0			37.3	79	19	105	55	0	0	0	0	0
1	1	3	0	1	1	39	0	0	0	1	1	1	1	0	0	0	0	1	0	0	0	0	0	0	1	1	0	0	0	0	0	0	0	0	0	0	0	7	5	37.2	74	20	109	62	0	0	0	1	0
0	0	3	0	1	0		1	1	0	0	1	1	1	0	0	0	1	0	0	0	0	0	0	0	0	0	0	0	0	1	0	0	0	0	0	0	0			36.4	84	21	118	61		0	0	1	0
1	1	3	0	1	1	37.8	1	1	0	1	1	0	1	0	0	0	1	1	0	0	1	0	0	0	0	0	0	0	0	0	0	1	0	0	0	1	0			36.2	95	24	147	76	0	0	1	1	0
1	1	3	0	1	0		1	1	0	1	1	0	1	0	0	0	1	0	0	0	0	0	0	0	0	0	0	0	0	1	0	0	0	0	0	1	1			36.4	88	20	115	71		0	0	1	0
1	1	3	0	1	0		1	1	0	1	0	0	1	0	0	0	1	0	1	1	0	0	0	0	0	0	0	0	0	1	0	0	0	0	1	1	0			36.3	100	23	122	90	0	0	0	1	0
1	0	3	0	1	1	39.8	0	0	0	0	1	1	0	0	0	0	0	0	1	0	0	0	0	0	0	0	0	0	0	1	0	0	0	0	0	1	1	2	5	39	90	20	103	69	0	0	0	0	0
1	0	3	0	1	0		1	1	0	0	0	0	1	0	0	0	1	0	0	0	0	0	0	0	0	0	0	0	0	1	0	0	0	0	0	0	0			36.3	80	21	123	76		0	0	0	0
1	1	3	0	1	1	39	1	1	0	0	1	1	1	0	0	0	0	0	0	0	0	0	0	0	0	0	0	1	0	0	0	0	0	0	0	0	1			36.7	80	21	103	66	0	0	0	1	0
0	1	3	0	1	0		1	1	0	1	1	0	1	0	0	0	1	1	0	0	1	0	0	0	0	0	0	0	0	1	0	0	0	0	0	1	0			36.3	92	20	114	67		0	1	1	0
1	1	3	0	1	0		1	1	0	1	1	0	1	0	0	0	1	0	0	0	1	0	0	0	0	0	0	1	0	0	0	0	0	0	0	0	0			36.5	100	22	120	80	0	0	0	1	0
1	0	3	0	1	1	37.8	1	1	0	0	0	0	1	0	1	1	0	1	0	0	0	0	0	0	0	0	0	1	0	0	0	0	0	0	1	0	0			37.8	88	21	134	81	0	0	0	1	1
1	0	3	0	2	1	38.2	1	1	0	0	1	0	1	0	0	0	0	1	0	0	0	0	0	0	0	0	0	1	0	0	0	0	0	0	1	0	0			37.6	78	20	117	78	0	0	0	0	0
1	0	3	0	1	0		1	1	0	0	1	0	1	0	1	0	0	0	1	0	0	0	0	0	0	0	0	0	0	1	0	0	0	0	0	1	0			36.7	62	18	117	68		0	0	0	0
0	0	3	0	1	1	38	1	1	0	0	1	1	1	0	0	0	0	1	0	0	0	0	0	0	0	0	0	0	0	1	0	0	0	0	0	1	0			36	104	22	115	74	0	0	0	0	0
1	0	3	0	1	0		1	1	0	0	1	1	0	0	0	0	1	1	0	0	1	0	0	0	0	0	0	0	0	1	0	0	0	0	0	1	0			36.2	67	19	121	77	0	0	0	1	0
1	0	3	0	2	1	39	1	1	0	0	0	0	1	0	0	1	0	0	0	0	0	0	0	0	0	0	0	1	0	0	0	0	0	0	1	0	0			39	88	22	122	76	0	0	0	0	0
1	0	3	0	1	1	38.5	1	1	0	0	1	0	1	0	1	0	0	1	0	0	0	0	0	0	0	0	0	0	0	0	0	0	1	0	0	0	0			36.7	88	20	151	88	0	0	0	0	0
1	0	3	0	2	1	39.8	1	1	0	0	1	0	1	1	1	0	0	0	0	0	0	0	0	0	0	0	0	0	0	0	0	0	1	0	0	1	0			36.5	80	18	120	80	0	0	0	0	1
1	0	3	0	1	1	39	1	1	0	0	1	0	1	0	1	0	0	1	0	0	1	0	0	0	0	0	0	0	0	1	0	0	0	0	0	2	0			36.8	108	24	128	89	0	0	0	1	0
1	1	3	0	1	1	38.1	1	1	0	1	1	0	0	0	0	0	1	1	0	0	0	0	0	0	0	0	0	0	1	0	0	0	0	1	0	0	0			36.8	99	20	165	90	0	0	0	0	0
1	0	3	0	1	1	40	1	1	1	0	1	0	1	0	1	0	0	0	0	0	0	0	0	0	0	0	0	1	0	0	0	0	0	0	0	0	0			38.3	105	20	152	94	0	0	0	0	0
1	0	3	0	1	1	38.5	1	1	0	0	0	0	0	0	0	0	0	0	0	0	0	0	0	0	0	0	0	0	0	1	0	0	0	0	0	1	0			36.3	84	20	116	76	0	0	0	0	0
1	0	3	0	1	0		1	1	0	0	1	0	1	0	1	0	0	0	0	0	0	0	0	0	0	0	0	0	0	0	0	0	1	0	0	1	0			36.5	78	20	161	91	0	0	0	0	1
0	1	3	0	2	0		1	1	0	1	1	0	1	0	0	0	1	0	0	0	0	0	0	0	0	0	0	1	0	0	0	0	0	0	0	0	0			37.2	102	32	100	65	0	0	0	1	0
1	0	3	0	2	1	39	1	1	0	1	1	1	1	0	0	0	0	1	0	0	1	0	0	0	0	0	0	1	0	0	0	0	0	0	0	0	0			36	100	35	139	97	0	0	0	1	0
1	0	3	0	1	1	39.6	0	0	0	0	0	0	1	0	1	0	1	0	0	0	0	0	0	0	0	0	0	1	0	0	0	0	0	0	0	0	0			40	112	20	129	88	0	0	0	1	0
1	0	3	0	1	1		1	1	0	1	1	1	1	0	0	0	0	0	0	0	0	1	0	0	1	0	0	0	0	1	0	0	0	0	0	0	0	1	9	36.4	79	20	138	85	0	0	0	1	0
1	0	3	0	2	0		1	1	0	0	1	0	1	0	1	0	0	0	0	0	0	0	0	0	0	0	0	1	0	0	0	0	0	0	0	2	0			36.3	84	20	150	90	0	0	0	0	0
1	0	3	0	2	0	36.5	0	1	0	0	1	0	1	0	0	0	1	0	0	0	0	0	0	0	0	0	0	1	0	0	0	0	0	0	0	0	0			36.5	76	20	119	68	0	0	0	0	0
1	0	3	0	1	0		1	1	0	1	1	0	1	0	0	0	1	0	0	0	0	0	0	0	0	0	0	0	0	1	0	0	0	0	0	1	0			36.3	80	21	111	72		0	0	1	0
0	0	3	0	2	1	39.5	1	1	0	0	1	0	1	0	0	0	0	0	0	0	0	0	0	0	1	0	0	0	0	0	0	0	0	0	0	0	0	25	24	37.3	98	20	130	80	0	0	0	1	0
1	0	3	0	1	0		1	1	0	1	0	0	1	0	0	0	1	0	0	0	0	0	0	0	0	0	0	0	0	0	0	1	0	0	0	1	1			36.4	112	34	98	77	0	0	0	1	0
1	0	3	0	2	1	39	1	0	0	1	1	0	1	0	1	0	0	1	0	0	0	0	0	0	0	0	0	1	0	0	0	0	0	0	0	0	0			36.8	80	24	96	80	0	0	0	0	0
1	0	3	0	1	0		1	1	0	1	1	0	1	1	1	0	0	0	1	0	0	0	0	0	0	0	0	1	0	0	0	0	0	0	0	0	0			37	90	21	120	70	0	0	0	0	1
1	0	3	0	2	0		1	1	0	1	1	0	0	0	0	0	1	0	0	0	0	0	0	0	0	0	0	0	0	0	0	1	0	0	0	0	0			36.5	80	20	114	70	0	0	0	1	0
1	0	3	0	2	0		1	1	0	1	0	0	0	0	0	0	0	0	1	0	1	0	0	0	0	0	0	0	0	1	0	0	0	0	0	1	0			36.2	100	21	101	72	0	0	0	1	0
1	0	3	0	1	1	38.6	1	1	0	0	1	0	1	0	0	0	1	0	0	0	0	0	0	0	0	0	0	1	0	0	0	0	0	0	0	1	0			36.8	104	20	128	88	0	0	0	0	0
1	0	3	0	2	1	38	1	1	0	1	0	0	1	0	1	0	0	1	1	0	0	0	0	0	0	0	0	1	0	0	0	0	0	0	0	0	0			37	75	20	125	70	0	0	1	1	1
1	0	3	0	2	1	37	1	1	0	0	1	1	1	0	0	0	1	0	0	0	0	0	0	0	0	0	0	1	0	0	0	0	0	0	0	0	0			37	10	20	100	60	0	0	0	1	0
1	0	3	0	2	0		1	1	0	0	1	0	1	0	1	0	0	1	0	0	1	0	0	0	0	0	0	1	0	0	0	0	0	0	0	0	0			36.2	93	18	150	100	0	0	0	1	0
1	0	3	0	2	0		1	1	0	1	0	0	1	0	1	0	0	0	0	0	0	0	0	0	0	0	0	0	0	0	0	1	0	0	0	0	0			37.1	85	18	131	70	0	0	0	1	0
1	1	3	0	2	0		1	1	0	1	1	0	1	0	0	0	1	1	0	0	0	0	0	0	0	0	0	1	0	0	0	0	0	0	0	0	0			36.5	95	20	133	87	0	0	0	1	0
0	1	3	0	1	1	39.6	1	1	0	1	1	1	1	0	0	0	0	0	0	0	0	1	0	1	0	0	0	0	0	0	0	0	0	1	0	1	0			39.6	130	25	165	85	0	0	0	1	0
1	0	3	0	1	1	38	1	1	0	0	1	0	1	0	0	0	0	1	0	0	0	0	0	0	1	0	0	1	0	0	0	0	0	0	0	0	0			37.3	78	20	125	80	0	0	0	0	0
1	1	3	0	1	1	39.4	0	1	0	1	1	1	1	0	0	0	0	0	0	0	1	1	0	0	0	1	0	0	0	0	0	0	0	0	0	0	0			39.4	66	19	115	71	0	0	0	0	0
1	0	3	0	2	1	38	1	1	0	1	0	0	1	0	0	0	1	0	0	0	1	0	0	0	0	0	0	1	0	0	0	0	0	0	0	0	0			36	92	20	137	76	0	0	0	1	0
1	0	3	0	1	0	36.5	1	1	0	1	0	0	1	0	1	0	1	0	0	0	0	0	0	0	0	0	0	0	0	0	0	1	0	0	0	0	0			36.5	100	20	130	84	0	0	0	1	0
1	1	3	0	2	0		1	1	0	1	1	0	1	0	1	1	0	1	0	0	1	0	0	0	0	0	0	1	0	0	0	0	0	0	0	0	0			36.8	108	26	156	84	0	0	0	1	1
1	1	3	0	1	0		1	1	0	1	1	0	1	0	0	0	0	0	0	0	0	0	0	0	0	1	0	0	0	0	0	0	0	0	0	1	0			36.2	94	22	102	81	0	0	0	1	0
1	0	3	0	2	1	38.5	1	1	0	1	1	0	1	0	1	1	0	0	0	0	1	0	0	0	0	0	0	1	0	0	0	0	0	0	0	0	0			38	104	20	128	72	0	0	0	1	1
1	0	3	0	2	1		1	1	0	1	1	0	1	0	0	0	1	0	0	0	0	0	0	0	0	0	0	0	0	0	0	1	0	0	0	0	0			37.6	101	20	114	74	0	0	0	1	0
1	0	3	0	2	1	37.3	1	1	0	1	1	0	1	0	0	0	0	0	0	0	0	0	0	0	0	0	0	1	0	0	0	0	0	0	0	0	0	1	2	37	60	20	120	80	0	0	1	1	0
1	1	3	0	2	1	40	1	1	1	0	1	0	1	0	0	0	0	1	0	0	0	0	0	0	1	0	0	1	0	0	0	0	0	0	0	0	0			40	145	30	110	70	0	0	0	1	1
1	0	3	0	2	0		1	1	0	0	1	0	1	0	0	0	1	0	0	0	1	0	0	0	0	0	0	0	0	1	0	0	0	0	0	0	0			36.5	78	18	115	70	0	0	0	1	0
1	0	3	0	1	1	38.2	1	1	0	1	1	1	1	0	0	0	0	1	0	0	0	0	0	0	0	1	0	0	0	0	0	0	0	0	0	1	0			37	75	20	105	75	0	0	0	0	0
1	0	3	0	1	1	38.5	1	1	0	0	0	0	0	0	0	0	0	0	0	0	0	0	0	0	0	0	0	1	0	0	0	0	0	0	0	0	0				130	21	129	89	0	0	0	1	0
1	0	3	0	1	1	37.5	0	0	0	0	0	0	1	0	0	0	1	0	0	0	0	0	0	0	0	0	0	1	0	0	0	0	0	0	0	0	0			36.9	70	20	126	60	0	0	0	0	0
1	0	3	0	1	1		1	1	0	1	1	1	1	0	0	0	1	0	1	0	1	1	0	1	0	0	0	0	0	0	0	0	0	0	1	0	0			36.6	70	20	120	89	0	0	0	1	0
1	1	3	0	2	0		1	1	0	1	0	0	1	0	1	1	0	1	0	0	0	0	0	0	0	0	0	1	0	0	0	0	0	0	0	0	0			36.4	96	20	130	70	0	0	0	1	1
1	0	3	0	2	1		1	1	0	1	0	0	1	0	0	0	1	0	0	0	1	0	0	0	0	0	0	0	0	0	0	1	0	0	0	0	0			36.5	78	19	120	80	0	0	0	1	0
0	0	3	0	2	1	38	1	1	0	0	1	0	1	0	0	0	0	0	0	0	0	1	0	0	1	1	0	0	0	0	0	0	0	0	0	0	0			36.5	80	18	120	80	0	0	0	0	0
1	0	3	0	1	1	38.8	1	1	0	1	1	0	1	0	0	0	1	1	0	0	1	0	0	0	0	0	0	1	0	0	0	0	0	0	0	1	0			36.5	89	20	126	90	0	0	0	0	0
1	0	3	0	2	0	36.4	1	1	0	1	1	0	1	0	1	0	0	0	0	0	0	0	0	0	0	0	0	0	0	0	0	0	1	0	0	0	0			37	78	17	110	80	0	0	0	0	1
1	0	3	0	1	0		1	1	0	0	1	0	1	0	0	0	0	1	0	0	1	0	0	0	0	1	0	0	0	0	0	0	0	0	1	1	0			36.5	80	20	120	60	0	0	0	1	0
1	0	3	0	1	1	38.5	1	1	0	1	0	0	1	0	0	0	1	0	0	0	0	0	0	0	0	0	0	0	0	0	0	1	0	0	0	1	0			36.5	77	20	118	92	0	0	0	1	0
1	0	3	0	1	0		1	1	0	1	1	0	1	0	0	0	1	0	0	0	0	0	0	0	0	0	0	0	0	0	0	1	0	1	0	1	0			38	80	35	114	68	0	0	0	0	0
1	1	3	0	1	1	40.4	1	1	0	1	0	0	1	0	0	0	0	1	0	0	0	0	0	0	0	0	0	0	0	0	0	0	0	0	0	1	0			40.4	130	24	130	80	0	0	1	1	0
1	0	3	0	1	1	38.5	1	0	0	0	1	0	1	0	0	0	0	0	1	0	0	1	0	0	0	0	0	1	0	0	0	0	0	0	0	2	0	1	10	36	70	22	81	48	1	0	0	1	0
1	0	3	0	1	0		1	1	0	0	1	0	1	0	0	0	0	0	0	0	0	0	0	0	0	0	0	0	0	0	0	1	0	0	0	0	0			36.6	75	20	144	91	0	0	0	0	0
1	0	3	0	1	1	39	1	1	0	0	1	0	1	0	0	0	0	1	1	0	0	1	0	0	0	0	0	1	0	0	0	0	0	0	0	1	1			37.6	120	25	135	60	0	1	0	1	0
1	0	3	0	1	0		1	1	0	0	0	0	1	0	0	0	1	0	0	0	1	0	0	0	0	0	0	1	0	0	0	0	0	0	0	0	0			37	80	20	120	80	0	0	0	1	0
1	0	3	0	2	1	38.3	1	1	0	1	1	0	1	0	0	0	0	1	0	0	0	0	0	0	0	0	0	1	0	0	0	0	0	0	0	0	0	2	2	36.2	78	21	130	90	0	0	0	1	0
1	0	3	0	2	1	37	1	1	0	0	1	0	1	0	0	0	1	0	0	0	0	1	0	0	0	0	0	1	0	0	0	0	0	0	0	0	0			37	95	24	110	74	0	0	0	1	0
1	0	3	0	2	1	39.2	1	1	0	1	1	0	1	0	0	0	1	0	0	0	0	0	0	1	0	0	0	0	0	0	0	0	0	0	0	0	0			37	120	20	108	62	0	0	0	0	0
1	0	3	0	1	0		1	1	0	0	0	0	1	0	0	0	0	0	0	0	0	0	0	0	0	0	0	0	0	0	0	0	0	0	0	1	0			36.5	97	20	85	63	0	0	0	0	1
1	0	3	0	2	1	38	1	1	0	1	1	0	1	0	0	1	1	0	0	0	1	0	0	0	0	0	0	1	0	0	0	0	0	0	0	0	0			36.6	105	21	105	60	0	0	0	1	0
1	0	3	0	2	1	39.7	0	0	0	0	1	0	1	0	1	0	0	1	0	0	0	0	0	0	0	0	0	1	0	0	0	0	0	0	0	0	0			38	78	20	130	78	0	0	0	0	0
1	1	3	0	1	0		0	0	0	0	1	1	0	0	0	0	0	0	0	0	0	0	0	0	0	0	0	0	0	0	0	0	0	1	1	0	0	4	3	39.9	117	24	114	82	0	0	0	0	0
0	1	3	0	2	1	38.3	0	0	0	1	1	1	1	0	0	0	0	1	0	0	0	1	0	0	0	0	0	0	0	0	0	0	0	0	0	0	0	3	2	38.5	106	20	154	69	0	0	0	1	1
1	0	3	0	2	0		1	1	0	0	0	0	1	0	0	0	1	0	0	0	0	0	0	0	0	0	0	1	0	0	0	0	0	0	0	0	0			37.2	112	20	114	80	0	0	0	1	0
1	0	3	0	1	1	39.6	1	1	0	0	1	0	1	0	0	0	0	1	0	0	0	0	0	0	0	0	0	0	1	0	0	0	0	1	0	1	0	1	1	39.6	110	24	139	103	0	0	0	0	0
1	0	3	0	2	1	37.8	1	1	0	0	0	0	1	0	0	0	0	1	0	0	1	0	0	0	0	0	0	1	0	0	0	0	0	0	0	0	0				90	20	118	61	0	0	0	1	0
1	0	3	0	2	1	39.7	0	0	0	0	1	0	1	0	0	0	1	1	0	0	0	0	0	0	0	0	0	1	0	0	0	0	0	0	0	0	0				72	16	140	100	0	0	0	0	0
1	0	3	0	2	0	37	0	0	0	1	0	0	1	0	0	0	1	0	0	0	0	0	0	0	0	0	0	1	0	0	0	0	0	0	0	0	0			36.5	100	25	140	90	0	0	0	1	0
0	0	3	0	2	1	39	1	0	0	0	1	0	0	0	0	0	0	1	0	0	0	0	0	0	0	0	0	1	0	0	0	0	0	0	0	0	0	2	2	36.6	85	20	130	65	0	0	0	0	0
1	0	3	0	2	0		1	1	0	1	1	0	1	0	1	0	0	0	0	0	0	0	0	0	0	0	0	1	0	0	0	0	0	0	0	0	0			36.5	64	21	128	91	0	0	0	0	0
1	1	3	0	1	1	38	1	1	0	1	0	0	1	0	0	0	1	1	0	0	1	0	0	0	0	0	0	0	0	0	0	1	0	0	0	1	1			37	103	25	138	67	0	0	0	1	0
1	1	3	0	1	1	39.3	1	1	0	1	0	0	1	0	1	0	1	0	0	0	0	0	0	0	0	0	0	0	0	0	0	0	1	0	0	1	0			38.5	140	26	104	70	0	0	1	1	1
0	1	3	0	2	1	38	1	0	1	1	1	1	1	0	0	0	0	1	0	1	1	0	0	0	1	0	0	0	0	1	0	0	0	0	0	0	0	14	14	36.5	63	22	117	76	0	0	0	1	0
1	1	3	0	1	1	37.5	1	1	0	1	1	1	1	0	0	0	1	1	0	0	0	0	0	0	0	0	0	0	0	0	0	1	0	0	0	1	0			36	60	23	137	70	0	0	1	1	0
1	1	3	0	2	1	39.8	1	1	0	0	1	0	1	0	0	0	0	1	0	0	0	1	0	0	0	0	0	1	0	0	0	0	0	0	0	0	0			39.8	88	20	156	97	0	0	0	1	0
1	1	3	0	1	1	37.2	1	1	0	1	1	1	1	0	0	0	1	0	0	0	1	0	0	0	0	0	0	1	0	0	0	0	0	0	0	0	0			37.2	12	35	180	80	0	0	1	1	0
1	1	3	0	2	1	37	1	1	0	1	0	0	1	0	0	0	1	0	0	0	0	0	0	0	0	0	0	1	0	0	0	0	0	0	0	0	0			37	84	20	80	47	1	0	1	1	0
0	1	3	0	1	1	39	1	1	0	1	1	1	1	0	0	0	0	0	0	0	1	0	0	0	0	0	0	0	0	1	0	0	0	0	0	1	0			36.3	78	31	120	80	0	0	1	1	0
0	1	3	0	2	1	39	1	0	0	1	1	0	1	0	0	0	0	0	0	0	0	1	0	0	0	0	0	1	0	0	0	0	0	0	0	2	0	6	6	36.2	94	21	104	86	0	1	1	1	0
1	1	3	0	1	1	38.4	1	1	0	1	1	0	1	0	1	0	0	0	0	0	0	0	0	0	0	0	0	0	0	0	0	0	1	1	0	1	1			37.7	94	21	128	64	0	0	0	1	0
1	1	3	0	1	1	38	1	0	0	1	1	1	0	0	0	0	0	1	0	0	0	0	0	0	0	1	0	0	0	0	0	0	0	0	0	0	0	13	1	38.6	114	27	112	80	0	0	1	1	0
0	1	3	0	1	1	38.5	1	0	0	1	1	0	1	0	0	0	1	0	1	0	0	0	0	0	0	0	0	0	0	0	0	1	0	0	0	2	0	11	11	36.3	77	26	96	57	1	0	0	1	0
1	1	3	0	1	1	39.5	1	1	0	1	1	1	1	0	0	0	0	1	0	0	0	1	0	0	1	1	0	0	0	0	0	0	0	0	0	2	0	5	3	38.3	94	27	123	85	0	0	0	1	0
0	1	3	0	1	1	37.4	1	1	1	1	1	1	1	0	0	0	1	1	0	0	0	0	0	0	0	0	0	1	0	0	0	0	0	0	0	1	1			37.4	98	26	174	96	0	0	1	1	0
1	1	3	0	2	1	39	1	0	0	1	1	1	1	0	0	0	1	0	0	0	0	1	0	0	0	0	0	1	0	0	0	0	0	0	0	0	0	20	30	38	80	20	120	80	0	0	1	1	0
1	1	3	0	2	1	38.6	0	1	0	1	1	1	1	0	0	0	0	1	0	0	0	1	0	0	0	0	0	1	0	0	0	0	0	0	0	0	0			38.6	110	25	130	70	0	0	0	0	0
0	1	3	0	1	1	39.2	1	0	0	1	1	0	1	0	0	0	0	1	0	0	0	1	0	0	1	1	0	0	0	0	0	0	0	0	0	2	0	3	4	38.2	115	36	113	74	0	0	1	1	1
1	1	3	0	1	1	38.2	1	1	0	1	1	0	1	0	0	0	0	0	0	0	0	0	0	0	0	0	0	1	0	0	0	0	0	0	0	1	0			36.6	95	25	122	86	0	0	0	0	0
1	1	3	0	1	1	40	1	1	0	1	0	0	1	0	0	0	1	0	0	0	0	0	0	0	0	0	0	1	0	0	0	0	0	0	0	0	0				100	31	118	78	0	0	1	1	0
1	1	3	0	2	1	38	1	1	0	1	1	0	1	0	0	0	1	0	0	0	1	0	0	0	0	0	0	1	0	0	0	0	0	0	0	0	0			36.8	92	35	140	79	0	0	0	1	0
1	1	3	0	1	1	38.6	1	1	0	1	0	0	1	0	0	0	1	0	0	0	1	0	0	0	0	0	0	1	0	0	0	0	0	0	0	0	0			38.6	10	20	113	75	0	0	0	1	0
0	1	3	0	2	1	38.2	1	1	0	0	1	0	1	0	0	0	0	0	0	0	0	1	0	0	0	0	0	0	0	0	0	0	0	0	0	0	0	6	5	37.1	136	22	122	61	0	1	1	1	1
1	1	3	0	1	1	38.5	1	1	0	1	0	0	1	0	0	0	1	1	1	0	0	0	0	0	0	0	0	0	0	0	0	1	0	0	0	2	0	1	1	36.5	75	20	105	60	0	0	0	0	1
1	1	3	0	2	1	38.7	1	1	0	1	0	0	1	0	0	0	1	0	0	0	0	0	0	0	0	0	0	1	0	0	0	0	0	0	0	0	0				87	20	108	67	0	0	0	1	0
1	1	3	0	1	1	39	1	1	0	1	1	0	1	0	0	0	1	0	0	0	1	0	0	0	0	0	0	1	0	0	0	0	0	0	0	0	0			36.5	114	23	124	78	0	0	0	1	0
1	1	3	0	2	0		1	1	0	1	1	0	1	0	0	0	1	0	0	0	0	0	0	0	0	0	0	0	0	0	0	0	0	0	0	0	0			36.4	85	24	136	78	0	0	0	1	0
1	1	3	0	2	1	39.3	1	1	0	1	0	0	1	0	0	0	1	0	0	0	0	0	0	0	0	0	0	0	0	0	0	1	0	0	0	0	0			39.3	114	20	91	66	0	0	0	1	0
1	1	3	0	2	1	38.8	1	1	0	1	0	0	1	0	0	0	1	0	0	0	0	0	0	0	0	0	0	1	0	0	0	0	0	0	0	0	0				82	30	125	67	0	0	1	0	0
1	1	3	0	2	1	37.7	1	1	0	1	1	0	1	0	0	0	1	0	0	0	0	0	0	0	0	0	0	1	0	0	0	0	0	0	0	0	0			36.7	112	20	109	73	0	0	0	0	0
1	1	3	0	2	1	39	1	1	0	1	0	0	1	0	0	0	0	0	0	0	0	0	0	0	0	0	0	0	0	0	0	0	0	0	0	0	1			39	40	21	32	23	0	0	0	1	0
1	1	3	0	2	1	39	1	1	0	1	0	0	1	0	0	0	1	0	0	0	0	0	0	0	0	0	0	1	0	0	0	0	0	0	0	0	0			36.5	123	50	127	80	0	0	1	1	0
1	1	3	0	1	1	38.8	1	1	0	1	1	0	0	0	0	0	0	0	0	0	0	0	1	0	0	0	0	0	0	0	1	0	0	1	0	1	0			36.3	122	20	153	76	0	1	0	0	0
1	1	3	0	2	1	39	1	1	0	1	0	0	1	0	0	0	1	0	0	0	0	0	0	0	0	0	0	1	0	0	0	0	0	0	0	0	0				110	20	97	74	0	0	0	0	0
1	1	3	0	1	1	38	1	1	0	1	1	1	1	0	0	0	0	0	0	0	0	0	0	1	0	0	0	0	0	0	0	0	0	1	0	0	0	5	4	38.4	139	30	137	91	0	0	1	1	0
1	1	3	0	2	1		1	1	0	1	0	0	1	0	0	0	1	0	0	0	0	0	0	0	0	0	0	1	0	0	0	0	0	0	0	0	0				67	22	124	67	0	0	1	1	0
1	1	3	0	1	1	39	1	1	0	1	1	0	1	0	0	0	0	0	0	0	0	0	0	0	0	1	0	0	0	0	0	0	0	0	0	1	1			38.7	99	34	108	56	0	0	1	1	0
1	1	3	0	1	1	37.8	1	1	0	1	0	0	1	0	0	0	1	0	0	0	0	0	0	0	0	0	0	1	0	0	0	0	0	0	0	0	1				120	30	120	80	0	0	1	1	0
1	1	3	0	2	1	39.8	1	1	0	0	1	0	1	0	0	0	0	0	0	0	0	0	0	0	0	0	0	1	0	0	0	0	0	0	0	0	0	1	0	38.6	102	37	157	91	0	0	0	1	0
0	1	3	0	1	1	39	0	0	1	1	1	1	1	0	0	0	0	0	1	0	1	0	0	0	0	1	0	0	0	0	0	0	0	0	0	2	1	2	1	37.8	133	25	112	68	0	1	0	1	0
1	1	3	0	2	1	40.4	1	0	0	1	1	0	1	0	0	0	0	0	0	0	0	0	0	0	0	0	0	1	0	0	0	0	0	0	0	0	0	8	8	37.4	100	18	125	75	0	1	0	0	0
1	1	3	0	2	1	38	1	1	0	1	1	0	1	0	0	0	0	1	0	0	0	0	0	0	0	1	0	0	0	0	0	0	0	0	0	0	0			38	12	20	120	80	0	0	1	1	0
1	1	3	0	1	1	37.6	0	0	0	0	1	0	1	0	1	0	0	0	0	0	0	0	0	0	0	0	0	1	0	0	0	0	0	0	0	1	1	1	7	37.5	110	20	140	80	0	0	0	1	0
1	1	4	0	1	1	38.5	1	1	0	1	1	0	1	0	0	0	1	0	0	0	1	0	0	0	0	0	0	0	0	1	0	0	0	1	0	0	0			36.6	80	21	110	70	0	0	0	1	0
1	1	4	0	1	0	37	1	1	0	1	1	1	1	0	0	0	1	0	0	0	0	0	0	0	0	0	0	0	0	0	0	1	0	1	0	0	0			37	100	22	118	68	0	0	0	0	0
0	1	4	0	2	1	40	0	0	0	0	1	0	0	0	0	0	0	0	0	0	0	1	0	0	0	0	0	0	0	0	0	0	0	0	0	0	0	1	17	39.7	136	40	123	59	0	0	0	1	1
0	1	4	0	1	1	38.8	1	1	0	1	1	1	1	0	0	0	1	0	1	0	0	0	0	0	0	0	0	0	0	1	0	0	0	0	0	1	0			38	110	35	109	82	1	0	0	1	0
1	0	4	0	2	1	38	1	1	0	1	1	0	1	0	0	0	1	0	0	0	1	0	0	0	0	0	0	0	0	1	0	0	0	0	0	0	0			36.5	98	19	120	68		0	0	1	0
1	0	4	0	1	1	38.2	1	1	0	0	1	0	1	0	0	0	0	0	0	0	0	0	0	1	0	0	0	0	0	0	0	0	0	0	0	2	1	3	13	38.5	79	24	127	69	0	0	0	1	0
1	0	4	0	2	0		1	1	0	0	0	0	1	0	0	0	1	0	0	0	1	0	0	0	0	0	0	0	0	1	0	0	0	0	0	0	0			36.2	92	21	138	74	0	0	0	1	0
1	0	4	0	1	1	38.7	1	1	0	0	0	0	1	0	1	0	1	1	0	0	0	0	1	0	0	0	0	0	0	0	0	1	0	0	0	0	0			37.9	90	21	120	80	0	0	0	1	0
1	0	4	0	1	1	39	1	1	0	0	1	0	1	0	0	0	0	0	0	0	0	0	0	1	0	0	0	0	0	0	0	0	0	1	0	1	1	1	8	38.2	84	20	130	77	0	0	0	0	0
1	0	4	0	2	1	37.4	1	1	0	1	1	0	1	0	0	0	1	0	0	0	0	0	0	0	0	0	0	0	0	1	0	0	0	0	0	0	0			36.5	83	21	93	66		0	0	1	0
1	0	4	0	1	1	38.5	1	1	0	1	1	0	1	0	0	0	0	1	0	0	0	1	0	0	1	0	0	1	0	0	0	0	0	0	0	1	1	1	1	37.6	90	20	156	84	0	0	0	1	0
1	1	4	0	1	1		0	0	0	0	0	0	1	0	0	0	0	1	0	0	0	1	0	0	1	1	0	0	0	0	0	0	0	0	0	0	0			36	85	25	155	105	0	0	1	1	0
1	0	4	0	1	0		1	1	0	1	1	0	1	0	0	0	0	1	0	0	0	0	0	0	1	1	0	0	0	0	0	0	0	1	0	1	1			36.8	90	25	120	80	0	0	0	0	1
0	0	4	0	2	1	38	1	1	0	0	0	0	1	0	0	0	0	1	0	0	1	0	0	0	1	1	0	0	0	0	0	0	0	0	0	0	0			36.2	80	20	132	84	0	0	0	0	0
1	0	4	0	2	0		1	1	0	0	0	0	1	0	0	0	1	0	0	0	0	0	0	0	0	0	0	1	0	0	0	0	0	0	0	0	0			36.8	126	19	87	69	0	0	0	1	0
1	1	4	0	2	0		0	0	0	1	1	0	1	0	0	0	1	0	0	0	1	0	0	0	0	0	0	1	0	0	0	0	0	0	0	0	0			37.5	60	20	110	60	0	0	1	1	0
1	0	4	0	1	1	39	0	0	0	1	1	0	1	1	1	0	0	0	0	0	0	0	0	0	0	0	0	0	0	0	0	0	1	0	0	0	0			36.2	70	18	157	85	0	0	0	1	0
1	0	4	0	1	1	38.5	1	0	0	0	1	0	1	0	0	0	0	0	0	0	0	0	0	0	0	1	0	0	0	0	0	0	0	0	0	1	0			36.8	92	20	155	95	0	0	0	1	0
1	1	4	1	2	1	39.8	1	1	0	0	1	0	1	0	0	0	1	0	1	0	0	0	0	0	0	0	0	1	0	0	0	0	0	0	0	0	0			39.8	96	20	102	54	1	0	0	1	0
1	1	4	1	2	1	39.6	0	0	0	0	0	0	1	0	0	0	0	1	0	0	1	0	0	0	0	0	0	1	0	0	0	0	0	0	0	0	0			39.6	90	20	95	57	1	0	0	0	0
1	0	4	1	1	1	38	1	1	0	0	1	0	1	0	0	0	0	1	0	0	0	0	0	0	0	0	0	0	1	0	0	0	0	1	0	1	1			38	78	20	127	84	0	0	0	0	0
1	1	4	1	1	1	37.6	1	1	0	1	0	0	1	0	0	0	1	1	0	0	1	0	0	0	0	0	0	1	0	0	0	0	0	1	0	1	0			37.6	90	20	86	59	1	0	1	1	0
1	0	4	1	1	1	36.8	1	1	0	0	1	0	1	0	0	0	0	1	0	0	1	0	0	0	0	0	0	0	1	0	0	0	0	1	0	1	0			36.8	110	20	119	74	0	0	0	0	0
1	1	4	1	1	1	38	1	1	0	1	1	0	1	0	1	0	1	0	0	0	1	0	0	0	0	0	0	0	0	0	0	1	0	0	0	0	0			38	12	20	80	40	1	0	0	1	0
1	0	4	1	1	1	38.5	1	1	0	1	0	0	1	0	0	0	1	1	1	0	1	0	0	0	0	0	0	1	0	0	0	0	0	0	0	0	0			38.5	92	20	134	68	0	0	0	1	0
1	1	4	1	1	1	36.7	1	1	0	1	1	0	1	0	1	0	1	0	1	0	0	0	0	0	0	0	0	0	0	0	0	1	0	1	0	0	0			36.7	80	20	117	76	0	0	0	1	0
1	0	4	1	2	1	37.6	0	0	0	1	1	0	1	0	0	0	0	0	0	0	0	0	0	0	0	1	0	0	0	0	0	0	0	0	0	0	0			37.6	92	40	125	64	0	0	0	1	0
1	1	4	1	1	1	37	0	0	0	1	0	0	1	0	0	0	1	0	0	0	0	0	0	0	0	0	0	0	0	0	0	1	0	1	0	0	0			37	86	24	120	72	0	0	0	1	0
1	0	4	1	2	0	37.4	1	1	0	0	0	0	1	0	0	0	1	0	0	0	1	0	0	0	0	0	0	1	0	0	0	0	0	0	0	0	0			37.4	10	21	103	73	0	0	0	1	1
1	0	4	1	2	0	36.5	1	1	0	0	0	0	1	0	0	0	1	1	1	0	1	0	0	0	0	0	0	1	0	0	0	0	0	0	0	0	0			36.5	79	18	117	68	0	0	0	0	0
1	0	4	1	2	1	38	1	1	0	1	1	0	1	0	0	0	0	0	0	0	0	0	0	0	0	0	0	1	0	0	0	0	0	0	0	0	0			38	57	24	177	78	0	0	0	1	0
1	1	4	1	1	1	37	1	1	0	1	0	0	1	0	0	0	0	1	0	0	1	0	0	0	0	0	0	0	0	0	0	1	0	0	0	0	0			37	90	20	111	71	0	0	0	1	0
1	1	4	1	2	1	39	1	1	0	1	1	0	1	1	0	0	0	0	0	0	0	0	0	0	0	0	0	0	0	0	0	0	0	0	0	0	0			39	10	25	105	70	0	0	1	1	0
1	1	4	1	2	1	36.8	1	1	0	1	0	0	1	0	0	0	1	0	0	1	1	0	0	0	0	0	0	0	0	0	0	1	0	0	0	0	0			36.8	100	20	120	80	0	0	0	1	0
1	0	4	1	1	1	38	1	1	0	1	0	0	1	0	0	0	0	0	0	0	0	0	0	0	1	1	1	0	0	0	0	0	0	0	0	1	1			38	96	24	108	60	0	0	0	0	0
1	0	4	1	1	1	38	1	1	0	1	0	0	1	0	0	0	1	0	0	0	0	0	0	0	0	0	0	1	0	0	0	0	0	0	0	0	0			38	10	20	114	62	0	0	0	1	0
1	0	4	1	1	1	37	0	0	0	1	0	0	1	0	0	0	1	0	0	0	0	0	0	0	0	0	0	1	0	0	0	0	0	0	0	0	0			37	80	20	120	80	0	0	0	1	0
1	1	4	1	1	1	38.5	1	1	0	1	1	0	1	0	1	0	0	0	0	1	1	0	0	0	0	0	0	0	0	0	0	0	1	0	0	1	0	2	14	38.4	93	22	134	62	0	1	1	1	1
1	1	4	1	2	0	37	0	0	0	0	1	0	1	0	0	0	1	0	0	0	1	1	0	0	0	0	0	1	0	0	0	0	0	0	0	0	0			37	80	22	100	68	0	0	0	1	0
1	1	4	1	1	1	39	1	1	0	1	0	0	1	0	0	0	1	0	0	0	0	0	0	0	0	0	0	1	0	0	0	0	0	0	0	0	0				87	22	122	64	0	0	0	0	0
1	0	4	1	1	1	39.2	1	1	0	0	1	1	1	0	0	0	0	1	0	0	0	0	0	0	1	0	0	0	0	1	0	0	0	0	0	2	0	3	20	38	105	25	99	76	0	0	1	1	0
0	1	4	1	1	1	38.4	1	1	0	1	1	1	1	0	0	0	1	0	0	0	1	0	0	0	0	0	0	0	0	1	0	0	0	0	0	1	1			38	96	21	130	86	0	0	0	1	0
1	1	4	1	2	1	38.4	1	1	0	1	1	0	1	0	0	0	0	1	0	0	1	0	0	0	1	1	0	0	0	0	0	0	0	0	0	1	1			38.4	97	22	116	75	0	0	0	1	0
1	1	4	1	1	1	39	1	1	0	1	1	0	1	0	0	0	0	0	0	0	0	0	0	0	0	0	0	1	0	0	0	0	0	0	1	1	0			37	67	20	93	61	0	0	0	1	0
1	0	4	1	1	1	38.6	1	1	0	0	1	0	1	0	0	0	0	0	0	0	0	1	0	0	0	0	0	0	0	0	0	0	0	0	0	0	0	1	1	38.8	108	22	158	88	0	0	0	0	0
1	1	4	1	1	1	38.8	1	1	0	1	1	1	1	0	0	0	1	1	0	0	0	0	0	0	0	0	0	0	0	0	0	1	0	0	0	1	0			36.8	95	21	135	75	1	0	1	1	0
0	1	4	1	1	1	38.8	1	1	0	1	1	0	1	0	0	0	1	1	0	0	0	0	0	0	0	0	0	0	0	0	0	1	0	0	0	1	1			36.8	21		135	75	0	0	1	1	0
1	0	4	1	1	1	38	1	1	0	1	1	0	1	0	0	0	1	0	0	0	0	0	0	0	0	0	0	1	0	0	0	0	0	0	0	1	0			36.5	92	20	111	72	0	0	0	1	0
0	1	4	1	1	1	38.5	1	1	0	1	1	1	1	0	0	0	1	0	0	0	0	0	0	0	0	0	0	0	0	1	0	0	0	0	0	1	0			38.6	98	35	84	53	1	0	1	1	0
1	0	4	1	2	1	39.7	1	1	0	0	1	1	1	0	0	1	0	1	0	0	0	0	0	0	0	0	0	1	0	0	0	0	0	0	0	0	0	2	5	37.7	80	20	124	53	0	0	0	1	0
1	0	4	1	2	1	39.5	1	1	0	0	1	0	1	0	0	0	0	0	0	0	0	0	0	0	1	0	0	1	0	0	0	0	0	0	1	0	0			39.7	117	20	121	87	0	0	0	1	0
1	1	4	1	1	1	38.1	1	1	0	1	1	0	1	0	1	0	0	1	0	0	0	0	0	0	0	0	0	1	0	0	0	0	0	0	0	0	0			36.7	84	21	124	76	0	0	0	1	0
0	0	4	1	1	0		1	1	0	0	1	0	1	0	0	0	0	0	0	0	0	0	0	0	0	0	0	0	0	0	0	0	0	0	0	2	0	6	6	37.3	85	20	110	70	0	0	0	1	0
1	0	4	1	1	0		1	1	0	0	1	1	1	0	0	0	0	0	0	0	1	0	0	0	0	0	0	0	0	1	0	0	0	0	0	1	0			36.5	84	22	104	73	0	0	0	0	0
1	1	4	1	1	1	39	1	0	0	1	1	0	1	1	0	0	0	0	0	0	0	0	0	0	0	0	0	1	0	0	0	0	0	0	0	1	1	1	1	36.7	132	24	131	100	0	0	0	1	0
1	0	4	1	1	0		1	1	0	0	1	0	1	0	0	0	1	1	1	0	1	0	0	0	0	0	0	1	0	0	0	0	0	0	0	0	0			36.5	92	20	134	68	0	0	0	1	0
1	0	4	1	1	0		1	1	0	1	0	0	1	0	0	0	1	1	1	0	1	0	0	0	1	0	0	1	0	0	0	0	0	0	0	0	0	3	3	38.6	132	20	129	87	0	0	0	1	0
1	1	4	1	1	1	39	1	1	0	1	1	0	1	0	0	0	1	0	0	0	1	1	0	0	0	0	0	1	0	0	0	0	0	0	0	1	1			39	11	20	135	90	0	0	0	1	0
1	0	4	1	2	1	38.7	1	1	0	0	1	1	1	0	1	0	1	0	0	0	0	0	0	0	0	0	0	0	0	0	0	1	0	0	0	0	0			36.9	84	20	110	73	0	0	0	0	0
1	1	4	1	1	1	37	1	1	0	1	0	0	1	0	0	0	1	1	0	0	1	0	0	0	0	0	0	1	0	0	0	0	0	0	0	1	0			37	94	20	149	76	0	0	0	1	0
1	0	4	1	1	1	38	1	0	0	0	0	0	1	0	0	0	0	1	0	0	0	0	0	0	0	0	0	0	1	0	0	0	0	1	1	0	0	2	2	38	100	20	102	55	0	0	0	0	0
1	0	4	1	1	1	40	1	1	0	0	1	0	1	0	0	0	0	0	0	0	0	0	0	0	0	0	0	0	0	0	0	0	0	0	0	0	0	1	60	36.5	80	20	137	87	0	0	0	0	0
1	0	4	1	2	1	40	0	0	0	0	1	1	1	0	0	0	0	1	1	0	0	0	0	0	0	0	0	1	0	0	0	0	0	0	0	0	0	2	1	38.5	64	16	126	78	0	0	0	0	0
1	1	4	1	1	1	39.6	1	1	0	1	1	0	1	0	0	0	0	0	0	0	0	0	0	0	0	0	0	1	0	0	0	0	0	0	0	0	0			39.6	80	30	110	70	0	0	1	1	0
1	0	4	1	2	1	39	1	1	0	1	1	0	1	0	0	1	0	0	0	0	0	0	0	0	0	0	0	0	0	0	0	0	0	0	0	0	0	1	1	36.9	80	19	120	80	0	0	0	0	1
1	1	4	1	2	0		0	0	0	1	1	0	1	0	0	0	1	0	0	1	0	0	0	0	0	0	0	0	0	0	0	1	0	0	0	0	0	25	21	36.6	84	21	138	83	0	0	0	0	1
1	1	4	1	2	1	38.5	1	1	0	1	1	0	1	0	0	0	0	1	1	0	0	0	0	0	0	1	0	0	0	0	0	0	0	0	0	0	0			39	95	23	121	55	0	0	0	0	0
1	0	4	1	1	1	38	1	1	0	0	1	0	1	0	1	0	1	0	0	0	1	0	0	0	0	1	0	0	0	0	0	0	0	0	1	0	0			36	92	21	133	88	0	0	0	0	0
1	1	4	1	1	0	36.5	0	1	0	0	0	0	1	0	0	0	1	1	0	0	1	0	0	0	0	0	0	1	0	0	0	0	0	0	0	1	1			36.5	92	20	143	70	0	0	1	0	0
1	1	4	1	1	1	37.8	1	1	0	0	1	0	1	1	1	0	0	1	0	0	0	0	0	0	0	0	0	0	0	0	0	0	1	0	0	0	0			37.8	80	19	145	80	0	0	0	1	1
1	0	4	1	1	0		1	1	0	0	1	0	1	0	0	1	0	0	0	0	0	1	0	0	0	0	0	1	0	0	0	0	0	0	0	1	1			37	99	19	115	80	0	0	0	0	0
0	0	4	1	1	0		1	1	0	0	1	1	0	0	0	0	0	0	0	0	1	0	0	0	0	0	0	0	0	1	0	0	0	0	0	1	0			36.3	82	20	122	90	0	0	0	0	0
1	1	4	1	1	1	39	1	1	0	1	1	1	1	0	0	0	0	0	1	0	0	0	0	0	0	1	0	0	0	0	0	0	0	0	1	1	0	1	6	37.5	90	20	169	91	0	0	1	1	0
1	0	4	1	2	0	37	1	1	0	0	1	0	1	1	1	0	0	0	0	0	0	0	0	0	0	0	0	0	0	0	0	0	1	0	1	0	0			36.5	68	18	132	68	0	0	0	0	0
1	0	4	1	1	0		1	1	0	0	1	0	0	0	0	0	1	0	0	0	1	0	0	0	0	0	0	0	0	1	0	0	0	0	0	1	0			36.4	72	19	117	70	0	0	0	1	0
1	0	4	1	1	0		1	1	0	0	0	0	0	0	0	0	1	1	0	0	0	0	0	0	0	0	0	0	0	1	0	0	0	0	0	0	0			36.5	90	20	136	84		0	0	0	0
1	1	4	1	1	0		1	1	0	1	1	1	1	0	0	0	1	1	1	0	1	0	0	0	0	0	0	0	0	1	0	0	0	0	0	1	0			37.8	87	20	116	80	0	0	0	1	0
1	0	4	1	2	1	38	1	1	0	1	1	0	1	0	0	0	1	0	0	0	0	0	0	0	0	0	0	1	0	0	0	0	0	0	0	0	0			36.8	99	20	131	72	0	0	0	0	0
1	0	4	1	2	0		0	0	1	1	0	0	1	0	0	0	0	0	0	0	0	0	0	0	0	0	0	0	0	0	0	0	0	0	0	0	0			36.5	80	18	121	79	0	0	0	0	0
0	0	4	1	2	1	37.7	1	1	0	0	1	0	1	0	0	0	1	0	0	0	1	0	0	0	0	0	0	0	0	0	0	1	0	0	0	0	0	3	2	36.9	105	23	130	84	0	0	0	1	1
1	0	4	1	2	1	39	0	0	1	0	1	0	1	0	0	0	1	0	0	0	0	0	0	0	0	0	0	0	0	0	0	0	0	0	0	0	0	1	1	37.4	105	15	107	67	0	0	0	1	0
0	0	4	1	2	0		1	1	0	0	1	0	0	0	0	0	1	0	0	0	0	0	0	0	0	0	0	0	0	1	0	0	0	0	0	0	0			36.3	80	20	102	62	0	0	0	0	0
1	0	4	1	1	0		1	1	0	0	0	0	1	0	0	0	1	1	1	0	1	0	0	0	0	0	0	0	0	1	0	0	0	0	0	1	0			37.1	88	21	97	69	0	0	0	1	0
1	0	4	1	1	0		1	1	0	0	0	0	0	0	0	0	0	1	0	0	0	0	0	0	0	0	0	0	0	1	0	0	0	0	0	1	0			36.5	80	20	150	112	0	0	0	0	0
1	1	4	1	1	0		1	1	0	1	0	0	1	0	1	0	0	1	0	0	0	0	0	0	0	0	0	0	0	0	0	0	0	0	0	1	0			36.5	102	30	160	80	0	0	1	1	0
1	0	4	1	1	1	37.6	1	1	1	0	0	0	1	0	0	0	1	1	0	0	1	0	0	0	1	0	1	0	0	1	0	0	0	0	0	1	0			36.2	82	20	121	71	0	0	0	1	0
1	1	4	1	2	1	38.4	1	1	0	0	1	0	1	0	0	0	1	0	0	0	0	0	0	0	0	0	0	0	0	0	0	0	0	0	0	0	0			37.8	123	23	122	75	0	0	0	0	0
1	0	4	1	1	1	37.5	1	1	0	0	1	0	1	0	0	0	1	1	0	0	0	0	0	0	0	0	0	1	0	0	0	0	0	0	0	0	0			36.5	78	19	133	86	0	0	0	1	1
1	1	4	1	1	1	38.2	1	1	0	1	1	0	1	0	0	0	1	0	0	0	0	0	0	0	0	0	0	0	0	0	0	1	0	0	0	1	1			36.4	79	21	129	81	0	0	0	1	1
1	0	4	1	2	1	37.8	1	1	0	0	1	0	1	0	0	1	0	1	0	0	0	0	0	0	0	0	0	1	0	0	0	0	0	0	0	0	0			36.9	89	22	133	82	0	0	0	1	0
1	0	4	1	1	0		1	1	0	1	1	0	1	0	0	0	1	1	0	0	1	0	0	0	0	0	0	1	0	0	0	0	0	0	0	1	1			36	80	20	107	63	0	0	0	1	0
1	0	4	1	1	0		1	1	0	1	1	0	1	0	0	0	0	1	0	0	0	0	0	0	0	0	0	0	0	0	0	1	0	0	0	1	1			35.5	77	23	145	89	0	0	0	1	0
1	0	4	1	1	0		1	1	0	0	1	0	1	0	0	0	0	0	0	0	0	0	0	0	1	1	0	0	0	0	0	0	0	0	0	0	0	14	14	36.1	81	20	156	98	0	0	0	0	0
1	1	4	1	2	1	39	0	0	0	1	1	1	1	0	0	0	0	0	0	0	0	0	0	0	0	1	0	0	0	0	0	0	0	0	0	0	0	3	0	37.3	99	34	107	73	0	0	0	1	0
1	0	4	1	2	0		1	1	0	0	1	0	1	1	1	1	0	1	0	0	0	0	0	0	0	0	0	0	0	0	0	0	1	0	0	2	0			36.5	80	19	130	80	0	0	0	1	0
1	0	4	1	2	1	39	1	1	0	1	1	0	1	0	0	0	1	0	0	0	1	0	0	0	0	0	0	1	0	0	0	0	0	0	0	0	0			36.5	75	20	132	87	0	0	0	1	0
1	0	4	1	1	0		1	1	0	1	1	0	1	0	0	0	0	1	0	0	1	0	0	0	1	0	0	0	0	1	0	0	0	0	0	1	0			36.4	75	21	102	75	0	0	0	1	0
1	1	4	1	2	0		0	0	0	1	0	0	1	0	0	0	0	1	0	0	0	0	0	0	0	0	0	1	0	0	0	0	0	0	0	0	0			37	112	20	135	76	0	1	0	0	0
1	0	4	1	2	1	37.5	1	1	0	0	0	0	1	0	1	1	0	0	0	0	1	0	0	0	0	0	0	1	0	0	0	0	0	0	0	0	0			36.5	80	20	93	53	1	0	0	0	0
1	1	4	1	1	1	38.8	1	1	0	0	1	0	1	0	0	0	0	0	0	0	0	1	0	0	0	0	0	0	0	1	0	0	0	0	0	0	0	0	14	37.9	125	20	108	72	0	0	0	1	0
1	1	4	1	2	1	39.1	1	1	0	1	1	0	1	0	0	0	1	0	0	0	0	0	0	0	0	0	0	1	0	0	0	0	0	0	0	0	0			36.5	85	16	120	80	0	0	0	1	0
1	1	4	1	2	1	39.2	1	1	0	1	0	0	1	0	0	0	0	1	1	0	0	1	0	0	0	0	0	1	0	0	0	0	0	0	1	0	0			38.2	113	26	139	89	0	1	0	1	0
1	0	4	1	1	0		1	1	0	1	1	0	1	0	0	0	1	0	0	0	0	0	0	0	0	0	0	1	0	0	0	0	0	0	0	1	0			35.5	72	24	134	71	0	0	0	1	0
0	0	4	1	2	0		1	1	0	0	0	0	1	0	0	0	0	1	0	0	1	0	0	0	1	1	0	0	0	0	0	0	0	0	0	0	0			36.2	80	20	132	84	0	0	0	0	0
1	0	4	1	1	0		1	1	0	0	0	0	1	0	0	0	0	0	0	0	0	0	0	0	0	0	0	1	0	0	0	0	0	0	0	0	0				106	19	116	80	0	0	0	1	0
1	0	4	1	2	0		1	1	0	0	0	1	1	0	0	0	0	1	0	0	1	0	0	0	0	1	0	0	0	0	0	0	0	0	0	0	0			36	74	20	120	76	0	0	0	1	0
1	0	4	1	2	0		1	1	0	0	0	0	1	0	0	0	0	1	1	0	1	0	0	0	0	0	0	1	0	0	0	0	0	0	1	0	0			36.5	100	20	123	67	0	0	0	0	0
1	0	4	1	2	1	39	1	1	1	0	1	0	1	0	0	0	1	0	0	0	1	0	0	0	0	0	0	1	0	0	0	0	0	1	0	0	0			38	65	20	120	64	0	0	0	0	0
1	1	4	1	1	0		1	1	0	1	1	0	1	0	0	0	1	0	0	0	0	0	0	0	0	0	0	1	0	0	0	0	0	0	0	1	0			36	105	24	130	80	0	0	1	1	0
1	0	4	1	1	1	37.5	1	1	0	1	1	0	1	0	1	1	0	1	0	0	0	0	0	0	0	0	0	0	0	0	0	0	1	0	0	0	0			36.5	84	18	160	100	0	0	0	0	1
0	0	4	1	1	0		1	1	0	1	1	0	0	0	0	0	0	0	0	0	0	1	0	1	0	0	0	0	0	0	0	0	0	0	0	2	0	26	26	36.5	78	20	110	60	0	0	0	1	0
1	0	4	1	1	1	39.5	1	1	0	1	1	0	1	0	0	0	0	1	0	0	0	0	0	0	1	1	0	0	0	0	0	0	0	1	0	0	0			37	100	20	132	96	0	0	0	1	0
1	0	4	1	1	0	36.4	1	1	0	0	1	0	1	0	1	0	0	1	0	0	0	0	0	0	0	0	0	0	0	0	0	0	1	0	0	0	0			36.7	80	19	150	90	0	0	0	0	0
1	0	4	1	2	1	38.6	1	1	0	0	1	0	1	0	1	1	0	0	0	0	0	0	0	0	0	0	0	0	0	0	0	0	1	0	1	0	0			37.5	94	20	100	70	0	0	0	1	1
1	0	4	1	2	0		1	0	0	1	1	0	1	0	0	0	0	1	0	0	0	1	0	0	1	0	0	1	0	0	0	0	0	0	0	0	0	2	2	36.6	98	21	136	75	0	0	0	1	0
1	1	4	1	2	1	38	1	1	0	1	1	1	1	0	0	0	1	1	0	0	0	0	0	0	0	0	0	1	0	0	0	0	0	0	0	1	0			37	97	25	112	65	0	0	1	1	0
1	0	4	1	2	1	39	1	1	0	0	1	0	1	0	1	1	0	0	0	0	0	0	0	0	0	0	0	1	0	0	0	0	0	0	0	0	0			38.9	100	23	130	70	0	0	0	0	0
1	0	4	1	2	0		1	1	0	1	1	0	1	0	0	0	1	0	1	0	0	0	0	0	0	0	0	1	0	0	0	0	0	0	0	0	0			36.8	96	22	115	72	0	0	0	1	0
1	0	4	1	2	0		1	1	0	0	0	0	1	0	0	0	0	0	0	0	0	0	0	0	0	0	0	1	0	0	0	0	0	0	0	0	0			36.9	80	20	118	78	0	0	0	1	0
1	1	4	1	2	1	39	1	1	0	1	1	1	1	0	0	0	1	0	0	0	0	0	0	0	0	0	0	1	0	0	0	0	0	0	0	0	0			37	130	22	95	50	1	0	0	1	0
0	0	4	1	1	0		1	1	0	0	0	0	1	0	0	0	0	1	0	0	0	0	0	0	1	1	0	0	0	0	0	0	0	0	1	1	0			36.5	80	20	156	87	0	0	0	0	0
1	0	4	1	2	1	38	1	1	0	0	1	0	1	0	1	0	0	1	0	0	0	0	0	0	0	0	0	1	0	0	0	0	0	0	0	0	0			36.7	84	20	182	96	0	0	0	0	0
1	0	4	1	2	1	39.9	1	1	0	1	1	0	1	0	0	0	0	1	0	0	0	0	0	0	0	0	0	1	0	0	0	0	0	0	0	0	0			35.5	80	29	103	67	0	0	0	1	0
1	0	4	1	2	1	38	1	1	0	1	0	0	1	0	0	0	0	1	0	0	1	0	0	0	0	0	0	1	0	0	0	0	0	0	0	0	0			37.5	95	21	120	71	0	0	1	1	0
0	0	4	1	2	0	37	0	0	0	0	0	0	1	0	0	0	1	1	1	0	1	0	0	0	0	0	0	1	0	0	0	0	0	0	0	0	0				102	20	102	74	0	0	0	0	0
1	1	4	1	2	1	38.8	1	1	0	1	1	0	1	0	0	0	0	1	0	0	0	1	0	0	1	1	0	0	0	0	0	0	0	0	1	0	0			36.5	110	12	142	51	0	1	1	1	0
1	0	4	1	2	1	37.4	1	1	0	1	1	0	1	0	0	0	0	1	0	0	0	0	0	0	0	0	0	1	0	0	0	0	0	0	1	0	0			36.2	88	20	130	70	0	0	0	1	0
1	0	4	1	1	1	37.5	0	1	0	1	1	0	1	0	1	1	0	1	0	0	1	0	0	0	0	0	0	0	0	0	0	0	1	0	0	1	1			36.4	82	21	130	85	0	0	0	1	0
1	0	4	1	1	1	38.5	1	1	0	0	0	0	1	0	0	0	1	0	1	0	0	0	0	0	0	0	0	0	0	0	0	1	0	0	0	0	0			37.4	116	30	141	81	0	0	0	1	0
1	0	4	1	2	0		1	1	0	1	0	0	1	0	0	0	1	1	0	0	0	0	0	0	1	0	0	1	0	0	0	0	0	0	0	0	0				98	20	130	56	0	0	0	1	0
1	0	4	1	2	1	36.5	1	1	0	1	0	0	1	0	0	0	1	0	0	0	1	0	0	0	0	0	0	1	0	0	0	0	0	0	0	0	0			36.5	80	20	139	75	0	0	0	1	0
1	0	4	1	1	0		1	0	0	1	0	0	1	0	0	0	1	1	0	0	1	0	0	0	0	0	0	1	0	0	0	0	0	0	0	1	0			36.4	81	20	110	60	0	0	0	1	0
1	0	4	1	2	1		1	1	0	1	1	0	1	0	0	0	1	0	0	0	1	0	0	0	0	0	0	0	0	0	0	1	0	0	0	0	0			36	99	20	94	63	0	0	0	1	0
1	1	4	1	2	1	38.1	1	1	0	0	1	0	1	0	0	0	1	1	0	0	1	1	0	0	0	0	0	1	0	0	0	0	0	1	0	0	0			38.1	90	25	107	73	0	0	0	1	0
1	0	4	1	2	1	38.5	1	1	0	0	0	0	1	0	0	0	1	1	0	0	0	0	0	0	0	0	0	1	0	0	0	0	0	0	0	0	0			37	98	20	140	90	0	0	0	1	0
1	1	4	1	1	0		1	1	0	1	0	0	1	1	1	0	0	0	0	0	0	0	0	0	0	0	0	0	0	0	0	0	1	0	0	0	0			37.6	112	23	181	110	0	0	0	0	1
1	1	4	1	2	1	39	1	1	0	0	0	0	1	0	0	0	0	1	0	0	0	0	0	0	0	0	0	1	0	0	0	0	0	0	0	0	0			39	85	20	139	86	0	0	0	0	1
1	0	4	1	1	0		1	1	0	1	0	0	1	0	0	0	1	0	0	0	1	0	0	0	0	0	0	0	0	0	0	1	0	0	0	0	0			37.5	80	20	130	72	0	0	0	0	1
1	0	4	1	2	1	37.9	1	1	0	1	1	0	1	0	0	0	1	1	0	0	0	0	0	0	0	0	0	1	0	0	0	0	0	0	0	0	0			37.3	125	21	133	90	0	0	0	1	1
1	0	4	1	2	1	39.1	1	1	0	0	1	0	1	0	0	0	0	0	0	0	0	0	0	0	0	1	0	0	0	0	0	0	0	0	0	0	0			36	92	20	134	90	0	0	0	0	0
1	0	4	1	2	1	38	1	1	0	0	1	0	1	0	1	0	0	1	0	0	0	0	0	0	0	0	0	1	0	0	0	0	0	0	0	0	0			36.8	82	20	120	80	0	1	0	0	0
1	1	4	1	1	0		1	1	0	0	1	0	1	0	0	0	0	0	0	0	0	0	0	0	0	1	0	0	0	0	0	0	0	0	0	0	0			38.1	80	20	135	80	0	0	0	1	0
1	0	4	1	2	1	38.1	1	1	0	0	0	0	1	0	1	0	0	1	1	0	0	0	0	0	0	0	0	1	0	0	0	0	0	0	0	0	0			38.1	80	20	138	89	0	0	0	1	0
1	0	4	1	2	0		1	1	0	1	1	0	1	0	1	0	0	0	0	0	1	0	0	0	0	0	0	1	0	0	0	0	0	0	0	0	0			36.7	107	22	89	57	1	0	0	0	0
1	0	4	1	2	0		1	1	0	1	0	0	1	0	1	0	0	1	0	0	0	0	0	0	0	0	0	0	0	0	0	0	0	0	0	0	0			36.7	82	22	120	78	0	0	0	0	0
1	1	4	1	1	1	39.3	0	0	0	1	1	0	1	0	0	0	0	1	0	0	0	0	0	0	0	1	0	0	0	0	0	0	0	0	0	0	0			39.3	93	25	103	65	0	0	0	1	0
0	1	4	1	2	1	38	1	1	0	1	1	1	1	0	0	0	0	0	1	0	0	0	0	0	0	0	0	1	0	0	0	0	0	0	0	0	0	2	2	36.2	78	21	120	72	0	0	0	1	1
1	1	4	1	1	0		1	1	0	1	1	0	1	0	0	0	1	0	0	0	0	0	0	0	0	0	0	1	0	0	0	0	0	0	0	1	1	3	3	36.6	100	27	125	87	0	0	0	1	1
1	1	4	1	2	1	39	1	1	0	0	0	0	1	0	0	0	0	0	0	0	0	1	0	1	0	0	0	0	0	0	0	0	0	0	0	0	0	7	6	38.2	90	24	90	58	1	0	1	1	0
0	1	4	1	2	1	39	1	1	0	1	1	1	1	0	0	0	0	0	0	0	0	0	0	0	0	1	0	0	0	0	0	0	0	0	0	0	0	2	1	37	108	20	99	71	0	0	0	1	1
0	1	4	1	2	1	38.5	1	0	0	1	1	1	1	0	0	0	0	0	0	0	0	0	0	0	0	0	0	0	0	0	0	0	0	0	0	0	0	5	4	38.6	127	29	117	73	0	0	0	1	0
1	0	4	1	2	1	38.8	1	1	0	1	0	0	1	0	0	0	0	1	1	1	1	0	0	0	0	0	0	1	0	0	0	0	0	0	0	0	0	7	7	36.7	88	20	102	57	0	0	0	1	0
0	0	4	1	2	1	38.3	1	1	0	0	0	0	1	0	0	0	1	0	0	0	0	0	0	0	0	0	1	1	0	0	0	0	0	0	0	0	0				83	20	132	86	0	0	0	1	0
1	0	4	1	1	1	39	1	1	0	0	1	0	1	0	0	0	1	0	0	0	0	1	0	1	0	0	0	0	0	0	0	0	0	1	0	2	0	2	2	36.9	78	20	111	70	0	0	0	1	0
1	0	4	1	2	1	38.4	1	1	0	1	0	0	1	0	0	0	1	0	1	0	0	0	0	0	0	0	0	1	0	0	0	0	0	0	0	0	0				100	20	154	87	0	0	0	1	1
1	0	4	1	2	1	39	1	1	0	0	0	0	1	0	0	0	1	0	0	0	0	0	0	0	0	0	0	1	0	0	0	0	0	0	0	0	0			37.5	80	20	102	74	0	0	0	1	0
1	1	4	1	1	0		1	1	0	1	1	1	1	0	0	0	1	1	1	1	0	0	0	0	1	0	0	1	0	0	0	0	0	0	0	1	0			36.8	86	18	152	74		1	1	1	0
1	1	4	1	2	1	39.5	1	1	0	1	1	1	1	0	0	0	1	0	0	0	0	0	0	0	0	0	0	0	0	0	0	1	0	0	0	0	0			36.5	70	20	80	60	0	0	0	0	0
1	1	4	1	1	1	38	1	1	0	1	1	1	1	0	0	0	1	0	1	0	0	0	0	0	0	0	0	0	0	1	0	0	0	0	0	1	0			36.1	82	35	105	72	0	0	1	1	0
1	1	4	1	1	1	39.5	1	1	0	1	1	0	1	0	0	0	0	0	0	0	1	1	0	1	0	0	0	0	0	0	0	0	0	1	0	1	0			39.5	90	30	110	60	0	0	0	1	1
1	1	4	1	1	1	38	1	1	0	0	1	0	1	0	0	0	1	0	0	0	1	0	0	0	0	0	0	1	0	0	0	0	0	0	0	0	0			38	65	32	135	88	0	0	1	1	0
1	1	4	1	1	1	36.4	1	1	0	1	1	0	1	0	0	0	1	0	0	0	1	0	0	0	0	0	0	1	0	0	0	0	0	0	0	1	0			36.4	65	32	135	88	0	0	1	1	0
1	1	4	1	2	1	37.8	1	1	0	1	1	1	1	0	0	0	1	1	0	0	0	1	0	0	0	1	0	0	0	0	0	0	0	0	0	0	0			38	132	38	117	77	0	0	1	1	0
1	1	4	1	2	1	39	1	1	0	1	0	0	1	0	0	0	1	1	0	0	0	0	0	0	0	0	0	1	0	0	0	0	0	0	0	0	0			39	12	21	143	84	0	0	1	1	0
1	1	4	1	1	1	38	1	1	0	1	1	1	1	0	0	0	1	1	1	0	1	0	0	0	0	0	0	1	0	0	0	0	0	0	0	0	0			38	88	35	120	65	0	0	1	1	0
0	1	4	1	1	1	39	1	1	0	1	1	1	1	0	0	0	1	0	0	0	1	0	0	0	0	0	0	1	0	0	0	0	0	0	0	0	0			39	97	15	80	40	1	0	1	1	0
1	1	4	1	1	1	39.2	1	1	0	1	1	0	1	0	0	0	1	1	0	0	0	1	0	0	1	1	0	0	0	0	0	0	0	0	0	0	0			36.3	90	35	160	80	0	0	1	1	0
1	1	4	1	2	1	38.3	1	1	0	1	0	0	1	0	0	0	1	1	0	0	0	0	0	0	0	0	0	1	0	0	0	0	0	0	0	0	0				105	24	156	92	0	0	0	1	0
1	1	4	1	2	1	39	1	1	0	1	1	1	1	0	0	0	0	0	0	0	1	1	0	0	0	0	0	1	0	0	0	0	0	0	0	0	0			37	125	26	121	77	0	1	1	1	0
0	1	4	1	1	1	37.8	1	1	0	1	1	0	1	0	0	0	1	0	0	0	1	1	0	0	0	0	0	1	0	0	0	0	0	0	0	0	0	4	6	37	101	21	136	74	0	0	1	1	0
1	1	4	1	2	1	38.6	1	1	0	0	1	0	1	0	0	0	0	1	0	0	0	0	0	0	0	0	0	1	0	0	0	0	0	0	0	0	0			37	80	20	120	80	0	0	0	0	0
1	1	4	1	2	1	37.5	1	1	0	1	1	0	1	0	0	0	0	0	0	0	0	0	0	0	0	0	0	1	0	0	0	0	0	0	0	1	0			37.8	134	30	130	68	0	0	1	1	0
1	1	4	1	1	1	39.5	1	1	0	1	1	0	1	0	0	0	1	0	0	0	1	1	0	0	0	0	0	0	1	0	0	0	0	1	0	0	0			39.5	122	26	110	62	0	0	0	0	1
1	1	4	1	1	0		0	0	0	1	0	0	1	0	1	0	0	0	0	0	0	0	1	0	0	0	0	0	0	0	1	0	0	0	0	0	0			36.5	80	20	120	70	0	0	0	0	0
0	1	4	1	1	1	39	1	1	0	1	0	0	0	0	0	0	0	1	1	1	1	0	0	0	0	0	0	0	0	0	0	0	0	1	0	1	0			38	112	35	142	75	0	1	0	0	0
1	1	4	1	2	1	38.7	1	1	0	0	1	0	1	0	1	0	1	1	0	0	0	0	0	0	0	1	0	0	0	0	0	0	0	0	1	1	0			39.2	119	20	129	66	0	0	0	0	1
1	1	4	1	1	1	38.5	1	1	0	1	1	1	1	0	0	0	1	0	0	0	0	0	0	0	0	0	0	0	0	0	0	1	0	0	0	1	0			36.2	78	20	125	80	0	0	0	1	0
1	0	4	1	2	1	38	1	1	0	0	0	0	1	0	0	0	0	1	0	0	0	0	0	0	0	1	0	0	0	0	0	0	0	0	0	0	0	8	8	37.6	115	18	138	88	0	0	0	1	0
1	1	4	1	2	1	38.5	1	1	0	1	1	0	1	0	0	0	1	1	0	1	0	0	0	0	1	0	0	1	0	0	0	0	0	0	0	0	0			36.8	82	21	139	84	0	0	0	1	0
1	1	4	1	1	0		1	1	0	1	1	0	1	0	0	0	1	1	0	0	0	0	0	0	0	0	0	1	0	0	0	0	0	0	0	1	1			36.8	112	28	131	78	0	0	0	1	0
1	1	4	1	1	1	39.6	1	1	0	1	1	0	1	0	0	0	1	0	0	0	0	0	0	0	0	0	0	1	0	0	0	0	0	0	0	1	0			36.7	102	32	135	78	0	0	1	1	0
1	1	4	1	1	1	39.1	1	1	0	0	1	0	1	0	0	0	0	0	0	0	1	1	0	0	0	0	0	1	0	0	0	0	0	0	0	1	1			39.1	79	20	130	70	0	0	0	1	0
0	1	4	1	1	1	38.5	1	1	0	1	1	1	1	0	0	0	0	0	0	0	0	0	0	0	0	1	0	0	0	0	0	0	0	0	0	0	0	11	11	36.5	92	22	116	77	0	0	0	1	1
1	0	4	1	1	1	38	1	0	0	0	0	0	1	0	0	0	0	1	0	0	0	0	0	0	1	0	0	0	0	1	0	0	0	0	0	0	0	0	0	38	92	21	130	80	0	0	0	0	0
1	1	4	1	1	1	38.6	1	1	0	1	1	1	1	1	0	0	1	0	0	0	0	0	0	0	0	0	0	0	0	0	0	1	0	0	0	0	0			38.6	80	20	120	70	0	0	0	0	0
1	1	4	1	1	1	38.5	1	1	0	1	1	1	1	0	0	0	1	0	0	0	1	0	0	0	0	0	0	0	0	1	0	0	0	0	1	1	0			36.6	90	21	112	68		0	1	1	0
1	1	4	1	1	1	38.5	1	1	0	0	1	0	1	0	0	0	0	1	0	0	0	0	0	0	0	0	0	1	0	0	0	0	0	0	0	0	0			37.5	80	18	153	91	0	0	0	0	0
1	1	4	1	2	1	38.6	1	1	0	1	1	0	1	0	0	0	0	1	0	0	1	0	0	0	0	0	0	1	0	0	0	0	0	0	0	0	0			38.6	10	34	152	86	0	0	1	1	0
1	1	4	1	1	1	38.6	1	1	0	1	1	0	0	0	0	0	1	1	0	0	1	0	0	0	1	0	0	1	0	0	0	0	0	0	0	0	0			38.6	82	20	144	86	0	0	1	0	0
1	1	4	1	1	0		1	1	0	1	1	0	0	0	0	0	0	0	0	0	0	0	0	0	0	0	0	0	0	0	0	0	0	0	0	2	0	1	8	37	101	23	153	100	0	0	1	1	1
0	1	4	1	2	1	38	1	0	0	1	0	0	1	0	0	0	1	0	1	0	1	0	0	0	0	0	0	0	0	0	0	1	0	0	0	0	0	3	3	39	127	40	134	72	0	0	1	0	1
1	1	4	1	1	1	39.5	1	1	0	1	1	0	1	0	0	0	0	0	0	0	0	0	0	0	0	0	0	0	0	0	0	0	0	0	0	0	0	1	2	36.7	114	15	100	44	1	1	0	1	0
1	1	4	1	1	0		1	1	0	1	1	0	1	0	0	0	1	0	0	0	1	0	0	0	0	0	0	0	0	1	0	0	0	1	0	1	0			36.3	105	22	115	70		0	0	0	0
1	1	4	1	1	1	38.4	1	1	0	1	1	0	1	0	0	0	1	0	0	0	1	0	0	0	0	0	0	1	0	0	0	0	0	0	0	0	0			38.4	82	20	144	86	0	0	1	1	0
1	1	4	1	2	1	38.6	1	1	0	1	1	0	1	0	0	0	1	0	0	0	0	0	0	0	0	0	0	1	0	0	0	0	0	0	0	0	0			36.6	106	35	116	62	0	0	0	0	0
1	1	4	1	2	1	38.6	1	1	0	0	1	0	1	0	0	0	1	0	0	0	0	0	0	0	0	0	0	1	0	0	0	0	0	0	0	0	0			37	80	20	120	80	0	0	0	1	0
1	1	4	1	1	1	38	1	1	0	0	1	0	1	0	0	0	1	1	0	0	0	0	0	0	0	0	0	1	0	0	0	0	0	0	0	0	0			38	86	25	136	85	0	0	0	0	0
1	1	4	1	2	1	39	0	0	0	0	0	0	1	0	0	0	1	1	0	0	0	0	0	0	0	0	0	1	0	0	0	0	0	1	0	0	0				140	20	133	85	0	1	0	1	0
1	1	4	1	2	1	40	1	1	0	1	0	0	1	0	0	0	1	0	0	0	0	0	0	0	0	0	0	1	0	0	0	0	0	0	0	0	0				88	41	116	68	0	1	1	0	0
1	1	4	1	2	0		0	0	0	0	1	1	1	0	0	0	0	0	1	0	1	1	0	0	0	0	0	0	0	0	0	0	0	0	1	0	0	6	3	39	122	26	106	62	0	0	0	1	0
1	1	4	1	1	1	39	1	1	0	1	1	0	1	0	0	0	1	0	0	0	0	0	0	0	0	0	0	1	0	0	0	0	0	0	0	1	0			39	12	30	177	104	0	0	1	1	0
1	1	4	1	1	1	39.4	1	1	0	1	0	0	1	0	0	0	1	0	0	0	1	0	0	0	0	0	0	1	0	0	0	0	0	0	0	0	0			39.4	92	18	121	75	0	0	1	1	0
1	1	4	1	1	1	39.5	1	1	0	1	1	0	1	0	0	0	0	0	0	0	0	0	0	0	0	0	0	0	0	0	0	0	0	0	0	1	1	2	26	37	99	35	101	80	0	0	0	1	0
1	1	4	1	1	1	38.5	1	1	0	1	1	0	1	0	0	0	1	0	1	0	1	0	0	0	0	0	0	1	0	0	0	0	0	0	0	1	0			38.5	98	25	123	75	0	0	0	1	0
1	1	4	1	2	1	38.1	1	1	0	1	1	0	1	0	0	0	1	1	0	0	1	0	0	0	0	0	0	1	0	0	0	0	0	0	0	0	0			39.6	120	30	88	56	1	0	0	1	0
1	1	4	1	2	0		0	0	0	0	0	0	1	0	0	0	1	0	0	0	0	0	0	0	0	0	0	1	0	0	0	0	0	0	0	0	0			36.5	78	16	123	76	0	0	0	1	0
1	1	4	1	1	1	38.3	1	1	0	1	0	0	1	0	0	0	1	0	0	0	0	0	0	0	0	0	0	0	0	0	0	1	0	0	0	0	0			38.3	112	40	145	80	0	0	1	1	0
1	1	4	1	1	1	38.6	1	1	0	1	1	0	1	0	0	0	1	1	0	0	0	0	0	0	0	0	0	1	0	0	0	0	0	0	0	1	1			36.7	111	20	109	80	0	0	1	1	0
1	1	4	1	1	1	40.5	1	1	0	1	1	1	1	0	0	0	0	0	0	0	0	0	0	0	1	1	0	0	0	0	0	0	0	0	0	2	0	8	8	37.8	120	30	106	70	0	0	0	1	0
1	1	4	1	2	1	41.2	1	1	0	0	1	0	1	0	0	0	0	1	0	0	0	1	0	0	0	0	1	0	0	0	0	0	0	0	1	0	0			41.2	135	28	90	45	1	1	1	0	0
1	1	4	1	2	1	39	1	1	0	1	1	1	1	0	0	0	0	0	1	0	0	0	0	0	0	0	0	1	0	0	0	0	0	0	0	0	0			37.6	77	21	127	56	0	0	1	1	0
1	1	4	1	1	1	39	1	1	0	0	1	0	1	0	1	0	1	1	1	0	1	0	0	0	0	1	0	0	0	0	0	0	0	0	0	0	0			38.5	84	21	120	70	0	0	0	1	0
0	1	4	1	2	0		1	1	0	1	1	1	1	0	0	0	0	1	0	0	1	0	0	0	0	1	0	0	0	0	0	0	0	0	0	0	0	3	2	36.5	78	20	106	82	0	0	0	0	0
1	1	4	1	1	1	38.9	1	1	0	1	1	1	1	0	0	0	0	1	0	0	0	0	0	0	1	1	0	0	0	0	0	0	0	0	0	0	0			39	100	36	115	55	0	0	1	1	0
1	1	4	1	1	1	39	1	1	1	1	1	0	1	0	0	0	1	1	0	0	1	0	0	0	0	0	0	1	0	0	0	0	0	0	0	0	0			39	75	25	95	50	1	0	0	1	0
1	1	4	1	1	1	38.7	1	1	0	1	1	0	1	0	1	0	0	1	1	0	1	0	0	0	0	0	0	0	0	0	0	0	1	0	0	1	0			37	100	20	120	80		0	1	1	1
0	1	4	1	2	1	40.2	1	0	0	1	1	1	1	0	0	0	1	0	0	0	0	0	0	0	0	0	0	1	0	0	0	0	0	0	0	0	0	2	0	35.6	97	24	104	62	0	0	0	1	0
1	1	4	1	1	1	40	1	0	0	1	0	0	1	0	1	0	0	1	1	0	0	0	0	0	0	0	0	0	0	0	0	0	1	0	0	2	0			38.6	96	22	110	70	0	1	0	1	0
1	1	5	1	1	1	39.2	0	0	0	0	0	0	1	0	1	0	0	0	1	0	1	0	0	0	0	0	0	0	0	0	0	0	1	0	0	0	0			39.3	72	18	151	72	0	0	0	0	0
1	0	5	1	2	0	36.5	1	0	0	0	0	0	1	0	0	0	1	0	0	0	1	0	0	0	0	0	0	1	0	0	0	0	0	0	0	0	0			36.5	80	20	120	75	0	0	0	1	0
1	0	5	1	1	1	36.8	0	0	0	0	1	0	1	0	0	0	0	0	0	0	0	0	0	0	0	0	0	1	0	0	0	0	0	0	0	0	0			36.8	72	20	134	83	0	0	0	0	0
0	0	5	1	1	0		1	1	0	1	1	0	0	0	0	0	0	0	0	0	0	0	0	0	0	0	0	1	0	0	0	0	0	0	0	2	1	8	78	37.2	91	20	130	70	0	0	1	1	0
1	1	5	1	1	1	38.8	0	0	0	1	1	0	1	0	0	0	0	1	1	0	0	0	0	0	0	0	0	1	0	0	0	0	0	0	0	1	0	6	7	36	76	28	160	66	0	0	0	0	0
0	1	5	1	1	1	38.9	1	1	0	1	1	1	1	0	0	0	0	1	0	0	0	0	0	0	1	1	0	0	0	0	0	0	0	0	1	0	0	9	7	38.6	120	22	109	56	0	0	1	1	1
1	1	5	1	2	0		1	1	0	1	0	0	1	0	0	0	1	1	0	0	1	0	0	0	0	0	0	1	0	0	0	0	0	0	0	0	0			36.5	93	20	149	64	0	0	0	1	0
1	1	5	1	2	1	39.6	1	1	1	0	1	0	1	0	1	0	0	1	1	0	1	0	0	0	0	1	0	0	0	0	0	0	0	0	0	0	0			36	88	22	137	65	0	0	0	0	0
1	0	5	1	2	0		1	1	0	0	0	0	1	0	0	0	1	1	1	0	1	0	0	0	1	0	0	1	0	0	0	0	0	0	0	0	0			36.2	78	20	148	83	0	0	0	1	0
1	0	5	1	2	1		1	1	0	1	1	0	1	0	0	1	0	0	0	0	0	0	0	0	0	0	0	1	0	0	0	0	0	0	1	0	0				106	30	148	76	0	0	0	1	0
0	1	5	1	1	0	38	1	1	0	1	1	0	1	0	0	0	0	1	0	0	0	1	0	0	1	1	0	0	0	0	0	0	0	0	0	0	0			37	110	20	136	65	0	0	1	1	0
1	0	5	1	1	0		1	0	0	0	0	0	1	0	0	0	0	0	0	0	0	0	0	0	0	0	0	1	0	0	0	0	0	0	0	1	0			36.8	84	20	87	52	0	0	0	1	0
1	0	5	1	1	1	39	1	1	0	0	1	0	1	0	0	0	1	0	0	0	0	0	0	0	0	0	0	1	0	0	0	0	0	0	0	2	0	5	6	36.8	76	22	128	88	0	0	0	1	1
1	0	5	1	1	1	39	1	1	0	1	1	0	1	0	0	0	1	0	0	0	1	0	0	0	0	0	0	0	0	0	0	1	0	0	0	0	0			39	85	20	134	73	0	0	0	0	0
1	0	5	1	1	1	39.5	1	0	0	0	0	0	1	0	1	0	1	0	0	0	0	0	0	0	0	0	0	0	0	0	0	1	0	0	1	0	0			37.3	80	21	120	70	0	0	0	1	0
0	1	5	1	1	1	39	1	0	0	1	0	0	1	0	0	0	0	1	0	0	0	0	0	0	0	0	0	0	0	0	0	0	0	0	0	1	0			39	96	20	53	36	1	0	0	1	0
1	1	5	1	1	1	39	1	1	0	1	0	0	1	0	0	0	0	1	1	0	1	0	0	0	0	0	0	1	0	0	0	0	0	0	0	1	0			39	76	28	160	60	0	0	0	1	0
1	1	5	1	1	1	38	1	1	0	1	0	0	1	0	0	0	1	1	1	0	0	0	0	0	0	0	0	0	0	0	0	1	0	0	0	0	0			38	70	20	130	65	0	0		1
1	1	5	1	2	0	37.2	1	1	0	1	1	0	1	0	0	0	1	1	0	0	0	0	0	0	0	0	0	1	0	0	0	0	0	0	0	0	0			37.2	11	20	70	40	1	1	1	1	0
1	1	5	1	2	1	38.5	1	1	0	1	0	0	1	0	0	0	0	0	0	0	0	1	0	0	0	0	0	0	0	0	0	0	0	0	0	0	0			38.5	70	18	115	80	0	0	0	1	0
1	0	5	1	1	1	38.5	1	1	0	1	1	0	1	0	0	0	1	0	0	0	1	0	0	0	0	0	0	1	0	0	0	0	0	0	1	1	1			36.9	96	21	111	66		0	0	1	0
1	0	5	1	1	0		1	1	0	0	1	0	1	0	0	0	0	1	1	0	0	0	0	0	0	0	0	1	0	0	0	0	0	0	0	0	0			36.5	72	20	124	55	0	0	0	1	0
1	1	5	1	1	1	38.6	1	1	0	1	1	0	1	0	0	0	1	0	0	0	1	0	0	0	0	0	0	1	0	0	0	0	0	0	0	0	0			36.5	121	26	112	72	0	0	0	1	0
1	0	5	1	1	1	39.1	1	0	0	0	1	0	1	0	1	0	0	0	0	0	0	0	0	0	0	0	0	0	0	0	0	0	0	0	0	0	0			37.9	100	20	120	80	0	0	0	1	0
1	1	5	1	1	0		0	0	0	0	0	0	1	0	1	0	0	1	0	0	0	0	0	0	0	0	0	0	0	0	0	0	1	0	1	0	0			36.2	84	20	114	69	0	0	0	1	1
1	0	5	1	1	1	38.4	1	1	0	0	1	0		0	0	0	0	0	0	0	0	0	0	1	0	0	0	0	0	0	0	0	0	0	0	1	1	4	4	36.5	78	18	116	81	0	0	0	1	0
1	0	5	1	1	1	38.5	1	0	0	1	1	1	1	0	0	0	0	0	0	0	0	0	0	1	0	0	1	0	0	0	0	0	0	1	0	1	0	1	1	36.2	60	20	120	80	0	0	0	0	0
1	1	5	1	1	1	38.5	1	1	0	0	1	0	1	0	0	0	0	0	0	0	1	0	0	0	0	0	0	0	0	0	0	0	0	0	0	0	0			36.8	80	23	151	75	0	0	0	1	0
1	0	5	1	1	1	39	1	1	0	0	0	0	1	0	1	0	0	0	0	0	0	0	0	0	0	0	0	1	0	0	0	0	0	0	0	1	0			38.4	100	24	145	70	0	0	0	1	1
0	0	5	1	1	1	38.9	1	1	1	1	1	0	1	1	1	0	0	0	0	0	0	0	0	0	0	0	0	0	0	0	0	0	1	0	0	1	1	5	12	36.5	76	20	120	70	0	0	0	1	1
1	1	5	1	1	0		1	1	0	1	1	0	1	0	0	0	1	0	0	0	0	0	0	0	0	0	0	0	0	0	0	1	0	1	0	0	0			37	80	20	120	80	0	0	0	0	0
1	0	5	1	2	1	38	1	1	0	0	1	0	1	0	0	0	1	0	0	0	0	0	0	0	0	0	0	0	0	0	0	1	0	0	0	0	0			36.2	110	20	124	67	0	0	0	1	0
1	0	5	1	2	0	36.5	1	0	0	1	0	0	1	0	0	0	1	0	0	0	0	0	0	0	0	0	0	1	0	0	0	0	0	0	0	0	0			36.5	84	20	121	68	0	0	1	0	0
1	1	5	1	1	0		1	1	0	1	0	0	1	0	0	0	1	0	0	0	1	0	0	0	0	0	0	0	0	1	0	0	0	0	0	1	0			36.5	82	20	102	59		0	0	0	0
1	0	5	1	1	1	39	1	1	0	0	1	0	1	0	1	0	0	0	0	0	0	0	0	0	0	0	0	0	0	0	0	0	0	0	1	1	0			36.7	85	18	85	51	1	0	0	0	0
1	1	5	1	1	1	39.2	1	1	0	1	1	0	1	0	1	0	0	0	1	0	0	1	0	0	0	0	0	0	0	0	0	0	0	0	0	0	0			36.2	85	20	161	94	0	0	0	0	0
1	1	5	1	1	1	39.6	1	1	0	0	1	0	1	0	1	0	0	0	0	0	1	0	0	0	0	0	0	1	0	0	0	0	0	0	1	1	1			38.9	123	30	130	70	0	0	0	1	0
1	0	5	1	1	1	38.3	1	1	0	0	0	0	1	0	1	0	0	1	1	0	1	0	0	0	0	1	0	0	0	0	0	0	0	0	1	1	0			37.4	92	21	120	80	0	0	0	1	1
1	0	5	1	1	0		1	1	0	1	0	0	1	0	0	0	1	0	0	0	0	0	0	0	0	0	0	0	0	0	0	1	0	0	0	1	0			36.8	94	20	144	98	0	0	0	0	0
1	1	5	1	1	0		1	1	0	1	1	0	1	0	1	0	0	1	1	0	0	0	0	0	0	0	0	0	0	0	0	0	1	0	1	2	0	2	6	36.2	80	16	133	82	0	0	0	0	1
1	1	5	1	1	1	39	1	1	0	0	1	1	1	1	0	0	1	0	0	0	0	0	0	0	0	0	0	1	0	0	0	0	0	0	0	0	0	4	95	38.2	80	28	146	97	0	0	0	1	0
1	0	5	1	2	0		1	1	1	1	1	0	1	0	1	0	0	0	1	0	0	0	0	0	0	0	0	1	0	0	0	0	0	0	0	0	0			36.7	75	20	126	69	0	0	0	1	1
1	0	5	1	1	1	38.5	1	1	0	0	1	0	1	0	0	0	0	0	0	0	0	0	0	0	0	0	0	1	0	0	0	0	0	0	0	1	0			37	60	20	120	80	0	0	0	1	0
1	1	5	1	1	0		1	1	0	1	0	0	0	0	0	0	1	1	0	0	1	0	0	0	0	0	0	1	0	0	0	0	0	0	0	1	0			36.9	82	35	130	83	0	0	0	1	0
1	0	5	1	2	0		1	1	0	1	0	0	1	0	0	0	1	0	0	0	0	0	0	0	0	0	0	1	0	0	0	0	0	0	0	0	0			36.2	80	20	120	80	0	0	0	1	0
1	0	5	1	1	1	38	1	1	0	0	0	0	1	0	1	0	0	0	0	0	0	0	0	0	0	0	0	1	0	0	0	0	0	0	0	1	0			38.5	102	23	120	60	0	0	0	0	0
1	1	5	1	1	1	37.5	1	1	0	1	1	0	1	0	0	0	0	0	0	0	0	0	0	0	0	1	0	0	0	0	0	0	0	0	0	1	0			36.9	76	24	135	60	0	0	0	0	0
1	0	5	1	1	1	37	1	1	0	0	1	1	1	0	0	0	1	1	0	0	1	0	0	0	0	0	0	1	0	0	0	0	0	0	0	0	0			37	92	22	131	68	0	0	0	0	0
1	0	5	1	1	1	38.4	1	1	0	1	1	0	0	0	0	0	0	0	0	0	0	0	0	1	0	0	0	0	0	0	0	0	0	0	0	1	1			36.2	110	20	116	81		0	0	1	0
1	0	5	1	2	0		1	1	0	0	0	0	1	0	1	1	0	0	0	0	0	0	0	0	0	0	0	0	0	0	0	0	1	0	1	0	0			37.8	116	21	131	70	0	0	0	1	0
1	1	5	1	1	1		1	1	0	1	1	0	1	0	0	0	0	0	0	0	1	1	0	0	0	0	0	0	0	0	0	0	0	0	0	0	0			37.5	112	35	118	57	0	0	0	1	1
1	0	5	1	1	0	36.5	1	1	0	1	1	0	1	0	0	0	1	0	0	0	0	0	0	0	0	0	0	1	0	0	0	0	0	0	0	0	0			36.5	80	20	114	65	0	0	0	0	0
1	1	5	1	2	1	38	1	1	0	1	1	0	1	0	0	0	0	0	0	0	0	0	0	0	0	0	0	1	0	0	0	0	0	0	0	0	0			37.9	70	25	71	41	1	0	1	0	1
1	0	5	1	1	1	40	1	1	0	0	1	0	0	0	0	0	0	0	0	0	0	0	0	0	0	0	0	0	0	0	0	0	0	0	1	0	0			37.4	100	20	97	54	1	1	0	0	0
1	0	5	1	2	0	36.2	1	1	1	0	1	0	1	0	0	0	1	0	0	0	0	0	0	0	0	0	0	0	0	0	0	1	0	0	0	0	0			37	82	18	140	90	0	0	0	1	0
1	0	5	1	1	1	40	1	0	0	0	0	0	1	0	1	0	0	1	1	0	0	0	0	0	0	0	0	0	0	0	0	0	1	0	0	0	0			36.9	82	21	98	66	0	0	0	1	0
1	0	5	1	2	1	39	1	1	0	0	1	0	1	0	0	1	0	1	0	0	0	0	0	0	0	0	0	1	0	0	0	0	0	0	0	0	0			39	116	21	127	81	0	0	0	0	0
1	1	5	1	2	1	39	1	1	0	1	1	0	1	0	0	0	1	0	0	0	0	0	0	0	0	0	0	0	0	0	0	1	0	0	0	0	0			36	91	22	148	81	0	0	0	1	0
1	0	5	1	2	1	39	1	1	0	0	1	0	1	0	0	0	0	0	0	0	0	0	0	0	0	0	0	1	0	0	0	0	0	0	0	0	0			37.2	92	20	118	59	0	0	0	1	0
1	0	5	1	2	1	38	1	1	0	0	1	0	1	0	0	1	1	0	0	0	0	0	0	0	0	0	0	1	0	0	0	0	0	0	0	0	0			37	80	20	120	80	0	0	0	1	0
1	1	5	1	2	1	38	1	1	0	1	1	1	1	0	0	0	0	1	1	0	1	0	0	0	0	1	0	0	0	0	0	0	0	0	0	0	0			36.5	85	18	173	86	0	0	0	1	1
1	0	5	1	1	1	38	1	1	0	1	1	0	1	0	1	0	1	1	0	0	1	0	0	0	0	0	0	1	0	0	0	0	0	0	1	1	0			37	80	20	120	80	0	0	0	0	0
1	1	5	1	1	1	39.8	1	1	0	1	1	0	1	0	0	0	0	0	0	0	0	0	0	0	0	1	0	0	0	0	0	0	0	0	0	1	0			37.6	78	21	188	72	0	0	0	1	0
1	0	5	1	1	1	38	1	1	0	0	1	0	1	0	0	0	1	0	0	0	0	0	0	0	0	0	0	1	0	0	0	0	0	0	0	1	0			36.3	108	19	166	85	0	0	0	1	0
1	0	5	1	1	1	39	1	1	0	1	0	0	0	0	0	0	1	0	0	0	0	0	0	0	0	0	0	1	0	0	0	0	0	0	0	0	0			38.7	110	23	120	90	0	0	0	1	0
1	1	5	1	1	1	39.3	1	1	0	1	1	0	1	0	0	0	1	1	0	0	0	0	0	0	0	0	0	1	0	0	0	0	0	0	1	0	0			39	126	25	180	80	0	0	0	1	0
1	0	5	1	2	0	36.4	1	1	0	0	0	0	1	0	0	0	1	0	0	0	0	0	0	0	0	0	0	0	0	0	0	1	0	0	0	0	0			36.4	116	23	130	70	0	0	0	0	0
1	0	5	1	2	1	39	1	1	0	0	0	0	1	0	0	0	0	1	0	0	1	0	0	0	0	0	0	1	0	0	0	0	0	0	0	0	0				110	20	133	76	0	0	0	1	0
1	1	5	1	2	1	39	1	1	0	1	1	1	1	1	0	0	0	0	1	0	0	0	0	0	0	0	0	1	0	0	0	0	0	0	1	0	0			39.2	118	22	135	51	0	1	1	1	0
1	0	5	1	1	1	39	1	1	0	1	1	0	1	0	0	0	0	1	0	0	0	0	0	0	0	0	0	1	0	0	0	0	0	1	0	0	0			36.4	79	20	102	83	0	0	0	0	0
0	1	5	1	2	1	39.3	0	0	0	0	1	1	1	0	0	0	0	1	0	0	1	1	0	0	0	0	0	0	0	0	0	0	0	0	0	0	0	16	15	37	98	14	135	73	0	0	0	1	0
1	0	5	1	2	1	38.5	1	1	0	0	1	0	1	0	0	0	0	1	0	0	0	0	0	0	0	0	0	1	0	0	0	0	0	0	0	0	0			36.2	108	18	143	85	0	0	0	1	0
1	0	5	1	2	0		0	0	0	0	0	0	1	0	1	0	1	1	0	0	0	0	0	0	0	0	0	1	0	0	0	0	0	0	1	0	0			37.2	96	19	119	67	0	0	0	0	0
0	1	5	1	2	0		1	1	0	1	1	0	1	0	0	0	1	1	0	0	0	0	0	0	1	0	0	1	0	0	0	0	0	0	0	0	0			36.5	82	32	140	79	0	0	1	1	0
1	1	5	1	2	1	36.4	0	1	0	1	1	0	1	0	0	0	1	0	0	1	0	0	0	0	0	0	0	0	0	1	0	0	0	0	0	0	0			36.4	90	17	125	78	0	0	0	0	0
1	1	5	1	1	1	37	1	1	0	1	1	0	1	0	0	0	1	0	0	0	1	0	0	0	0	0	0	1	0	0	0	0	0	0	0	0	0			37	10	20	153	93	0	0	1	1	0
1	1	5	1	1	1	39	1	1	0	1	1	1	1	0	0	0	1	0	0	0	0	0	0	0	0	0	0	1	0	0	0	0	0	0	0	1	0			39	12	21	134	87	0	0	1	0	0
1	1	5	1	2	1	38.9	1	0	0	0	1	0	1	0	0	0	1	1	0	0	0	0	0	0	0	0	0	0	0	0	0	1	0	0	0	0	0	15	6	38.9	142	21	125	65	0	0	0	1	0
1	1	5	1	1	1	38.9	1	1	0	0	1	0	1	0	0	0	1	0	1	0	1	1	0	0	0	0	0	1	0	0	0	0	0	1	0	0	0			37.5	80	21	110	70	0	0	1	1	0
1	1	5	1	1	1	39	1	1	0	0	1	0	1	0	0	0	0	1	0	0	0	1	0	0	0	0	0	1	0	0	0	0	0	0	0	1	0			39	88	22	125	75	0	0	0	0	0
0	1	5	1	2	1	37	1	1	0	1	1	0	0	0	0	0	1	0	0	0	1	0	0	0	0	0	0	1	0	0	0	0	0	0	0	0	0			37	10	20	135	74	0	0	1	1	0
0	1	5	1	1	1	38.3	1	1	0	1	1	0	1	0	0	0	0	1	0	0	1	0	0	0	0	0	0	0	0	0	0	0	0	0	0	2	0	13	12	37.7	88	21	165	89	0	0	0	1	0
1	1	5	1	1	1	38.6	1	1	0	1	1	0	1	0	0	0	0	1	0	0	0	0	0	0	0	0	0	0	0	0	0	0	0	0	0	1	0			38.5	86	20	143	75	0	0	0	0	0
1	1	5	1	1	0		1	1	0	1	1	1	1	0	0	0	1	1	1	0	0	0	0	0	0	0	0	1	0	0	0	0	0	0	0	1	1			36.3	90	24	142	75	0	0	0	1	0
1	0	5	1	2	1	38.6	1	1	0	1	1	0	1	0	0	0	0	0	0	0	1	0	0	0	0	0	0	1	0	0	0	0	0	0	0	0	0	3	10	38.1	80	20	110	70	0	0	1	1	0
1	1	5	1	1	1	39	1	1	0	1	1	0	1	0	0	0	1	0	0	0	0	0	0	0	0	0	0	0	0	0	0	1	0	0	0	1	0			36.5	100	24	129	72	0	0	0	1	0
1	1	5	1	1	0		1	0	0	1	1	0	1	0	1	0	0	1	0	1	0	0	0	0	0	0	0	1	0	0	0	0	0	0	0	0	0			37.9	65	23	113	66	0	0	1	1	0
1	0	5	1	1	0		0	0	0	0	1	0	1	0	0	0	0	0	0	0	1	0	0	0	0	0	0	0	1	0	0	0	0	0	0	0	0	4	3	39	100	24	116	71	0	0	0	0	0
1	1	5	1	2	1	38.5	1	1	0	1	1	0	1	0	0	0	1	1	0	0	1	0	0	0	0	0	0	1	0	0	0	0	0	0	0	0	0	1	5	38.5	129	39	95	58	0	0	1	1	1
1	1	5	1	1	0		1	1	0	1	1	0	1	0	0	0	1	0	0	0	0	0	0	0	0	0	0	1	0	0	0	0	0	0	0	1	0			35.8	80	20	94	66	0	0	0	1	0
1	1	5	1	1	0		1	1	0	1	1	0	1	0	0	0	1	0	0	0	0	0	0	0	0	0	0	1	0	0	0	0	0	0	0	1	0			35.8	80	20	94	66	0	0	1	1	0
1	1	5	1	2	1	38	1	1	0	1	1	0	1	0	0	0	1	1	0	0	1	0	0	0	0	0	0	0	0	0	0	1	0	0	0	0	0	2	3	38.4	110	32	140	80	0	0	1	1	0
0	1	5	1	2	1	37	1	1	0	1	0	0	1	0	0	0	1	0	0	0	0	0	0	0	0	0	0	1	0	0	0	0	0	0	0	0	0			37	13	20	116	78	0	0	1	1	0
1	1	5	1	2	1	38.5	1	1	0	1	1	0	1	0	0	0	1	1	1	1	1	0	0	0	0	0	0	0	0	0	0	1	0	0	0	0	0			38.5	74	20	112	63	0	0	1	1	0
1	1	5	1	1	1	39	1	1	0	1	1	0	1	0	0	0	1	1	1	0	1	0	0	0	0	0	0	1	0	0	0	0	0	0	0	0	0			36.5	91	20	148	52	0	0	1	1	0
1	1	5	1	1	1	37.3	1	0	0	1	1	0	1	0	0	0	0	1	0	0	0	1	0	0	1	1	0	0	0	0	0	0	0	0	0	0	0	3	7	37	80	25	135	70	0	0	0	1	0
1	1	5	1	1	1	37.5	1	1	0	1	1	0	1	0	0	0	1	1	0	0	1	0	0	0	0	0	0	0	0	0	0	1	0	0	1	1	0	3	6	36.5	118	32	170	57	0	0	1	1	0
1	1	5	1	2	1	39	1	1	0	1	1	0	1	0	0	0	0	1	0	0	1	0	0	0	0	0	0	0	0	0	0	1	0	0	0	0	0			37.8	99	23	107	53	0	0	0	1	0
1	1	5	1	1	1	38.7	1	1	0	1	1	0	1	0	0	0	1	0	0	0	0	0	0	0	1	0	0	1	0	0	0	0	0	0	0	1	1			38.5	102	30	130	75	0	0	0	1	0
1	1	5	1	2	1	39.4	1	1	0	1	1	0	1	0	0	0	1	0	0	0	1	1	0	1	0	0	0	0	0	0	0	0	0	1	0	0	0			39.4	80	20	120	80	0	0	1	1	0
1	1	5	1	1	1	39.8	1	1	0	1	1	1	1	0	0	0	1	1	0	0	0	0	0	0	0	0	0	1	0	0	0	0	0	0	0	1	0			36	90	20	160	92	0	0	0	1	1
1	1	5	1	2	1	39	0	0	0	1	1	1	1	0	0	0	0	0	0	0	1	0	0	0	0	1	0	0	0	0	0	0	0	0	0	0	0			37	102	28	142	75	0	0	0	1	0
1	1	5	1	1	1	38.2	0	0	0	0	1	0	1	0	1	0	1	0	0	0	0	0	0	0	0	0	0	1	0	0	0	0	0	0	0	2	0			36.7	110	24	115	81	0	0	0	1	0
1	1	5	1	1	1	38	1	1	0	1	0	0	1	0	0	0	1	0	1	1	0	0	0	0	0	0	0	0	0	0	0	1	0	0	0	1	0			38.2	120	35	122	81	0	0	1	1	1
1	1	5	1	2	1	39.5	1	1	0	0	1	0	1	0	0	0	0	1	0	0	0	0	0	0	0	0	0	1	0	0	0	0	0	0	0	0	0			39.5	100	20	150	65	0	1	0	1	1
1	1	5	1	1	1	39	1	1	0	1	0	0	0	0	0	0	1	0	0	0	0	0	0	0	0	0	0	1	0	0	0	0	0	1	0	1	0				82	24	120	80	0	0	0	1	0
1	1	5	1	1	1	39	0	0	0	1	1	0	1	0	1	0	1	0	0	0	0	0	0	0	0	0	0	0	0	0	0	1	0	0	0	0	0			39	45				0	1	1	1	0
1	1	6	1	2	1	37	1	1	0	1	0	0	1	0	0	0	1	1	0	0	1	0	0	0	0	0	0	0	0	0	0	0	0	0	1	0	0			37	10	30	137	85	0	0	0	1	0
1	1	6	1	1	1	39	1	1	0	0	1	0	1	0	1	0	0	1	1	0	0	0	0	0	0	0	0	1	0	0	0	0	0	0	1	1	1	43	2	38	100	20	125	78	0	0	0	1	0
1	0	6	1	1	0		1	1	0	0	0	0	1	0	0	0	0	0	0	0	0	0	0	0	0	0	0	1	0	0	0	0	0	0	0	0	0				88	20	130	66	0	0	0	0	0
1	0	6	1	2	0	37.5	1	1	0	0	0	0	0	0	0	0	1	1	0	0	0	0	0	0	0	0	0	1	0	0	0	0	0	0	0	0	0			36	91	20	110	65	0	0	0	1	0
1	0	6	1	1	1	37	1	1	0	0	1	0	1	0	0	0	0	0	1	0	1	0	0	0	0	0	0	1	0	0	0	0	0	0	0	0	0			37	80	20	120	80	0	0	0	0	0
1	1	6	1	2	0	36.5	0	0	0	0	1	0	1	0	0	0	1	0	1	0	1	0	0	0	1	0	0	1	0	0	0	0	0	0	0	0	0			36.5	88	30	145	85	0	0	0	0	0
1	0	6	1	2	1	38.2	1	1	0	0	1	0	1	0	0	0	1	0	0	0	0	0	0	0	0	0	0	0	0	0	0	1	0	0	0	0	0			36.5	87	20	122	80	0	0	0	0	0
1	1	6	1	2	1	37.5	1	1	0	0	1	0	1	0	0	0	0	1	1	0	1	0	0	0	0	0	0	1	0	0	0	0	0	1	0	0	0			36.4	139	30	119	56	0	0	0	0	0
1	0	6	1	2	1	37.6	1	1	0	1	1	0	1	0	0	0	1	1	0	0	0	1	0	0	0	0	0	1	0	0	0	0	0	0	0	0	0	2	5	37.7	95	23	135	65	0	0	0	1	0
1	1	6	1	1	0		1	1	0	1	1	0	1	0	0	0	1	1	0	0	1	0	0	0	0	0	0	1	0	0	0	0	0	0	0	1	0			36.8	98	24	161	92	0	0	0	1	0
1	1	6	1	1	1	39.5	1	1	0	1	1	0	0	0	0	0	0	1	0	0	0	0	0	0	0	0	0	1	0	0	0	0	0	0	0	0	0	3	18	38	80	20	170	90	0	0	0	1	0
1	0	6	1	1	1	37	1	1	0	1	0	0	1	0	0	0	1	0	0	0	0	0	0	0	0	0	0	1	0	0	0	0	0	0	0	0	0			37	92	20	112	75	0	0	0	1	0
1	0	6	1	2	0		1	1	0	1	1	0	1	0	0	0	1	1	1	0	0	0	0	0	0	0	0	1	0	0	0	0	0	0	1	0	0			36.5	72	24	123	63	0	0	0	1	0
1	0	6	1	1	0		0	0	0	0	0	0	1	0	1	0	0	0	0	0	0	0	0	0	0	0	0	0	0	0	0	0	0	0	0	0	0			36.3	80	21	124	80	0	0	0	0	0
1	0	6	1	1	1	38.3	0	0	0	0	1	0	1	0	1	0	0	0	0	0	0	0	0	0	0	0	0	1	0	0	0	0	0	0	0	0	0			37	80	12	110	60	0	1	0	1	0
1	0	6	1	1	0		1	1	0	0	0	0	1	0	1	0	1	1	0	0	0	0	0	0	0	1	0	0	0	0	0	0	0	0	0	1	1			36.3	94	20	120	80	0	0	0	0	0
1	0	6	1	1	0	37.2	1	1	0	0	1	0	1	0	1	0	0	1	0	0	1	0	0	0	0	1	0	0	0	0	0	0	0	0	0	0	0			37	62	18	96	64	0	0	0	1	0
1	1	6	1	2	0		1	1	0	1	1	0	1	0	0	0	1	0	0	0	0	0	0	0	0	0	0	1	0	0	0	0	0	0	0	0	0			36.8	85	20	120	74	0	0	0	1	0
1	0	6	1	1	0		1	1	0	1	0	0	1	0	0	0	1	1	0	0	0	0	0	0	0	0	0	1	0	0	0	0	0	0	1	1	0			36	79	20	112	69	0	0	1	1	1
1	0	6	1	1	1	38.5	1	1	0	1	1	0	1	0	0	0	0	0	1	0	1	0	0	0	0	0	0	1	0	0	0	0	0	0	0	1	0	1	21	36.5	74	19	115	80	0	0	0	0	1
1	0	6	1	1	1	39	1	1	0	0	1	0	1	0	0	0	1	0	0	0	1	0	0	0	0	0	0	1	0	0	0	0	0	1	0	1	0			37.6	78	20	99	51	0	0	0	0	0
1	0	6	1	2	0		1	1	0	0	0	0	1	0	1	0	1	1	1	0	0	0	0	0	0	0	0	0	0	0	0	1	0	0	0	0	0			37.2	65	18	129	68	0	0	0	0	0
1	0	6	1	1	0		1	1	0	1	1	0	1	0	1	0	0	0	0	0	0	0	0	0	0	0	0	0	0	0	0	0	0	0	0	0	0			37	60	18	144	71	0	0	0	0	0
1	0	6	1	2	1	38	1	1	0	0	1	0	1	0	1	0	0	0	0	0	1	0	0	0	0	0	0	1	0	0	0	0	0	0	0	0	0			37.1	104	19	124	68	0	1	0	0	1
1	0	6	1	1	1	39.2	1	1	0	0	1	1	1	0	0	0	1	0	0	0	0	0	0	0	0	0	0	0	0	0	0	1	0	0	0	0	0			37	70	20	117	71	0	0	0	0	0
1	0	6	1	2	0		1	1	0	1	1	0	1	0	1	0	0	0	1	0	0	0	0	0	0	0	0	1	0	0	0	0	0	0	0	0	0			37	84	18	157	88	0	0	0	0	1
1	0	6	1	2	1	38	1	1	0	1	1	0	1	0	0	0	1	1	1	0	0	1	0	0	1	0	0	1	0	0	0	0	0	0	1	0	0			37.4	100	21	138	69	0	0	0	0	0
1	0	6	1	1	1	39	1	1	0	0	1	0	1	0	0	0	1	0	0	0	0	1	0	0	0	0	0	1	0	0	0	0	0	0	0	1	0			37	86	19	110	61	0	0	0	0	0
0	0	6	1	2	1	38	1	1	0	0	0	0	1	0	0	0	0	1	0	0	1	0	0	0	0	0	0	1	0	0	0	0	0	0	0	0	0				84	20	141	60	0	0	0	0	0
1	0	6	1	2	1	37.8	1	1	0	0	1	0	1	0	0	0	0	0	0	0	0	0	0	0	0	0	0	1	0	0	0	0	0	0	0	0	0				100	20	142	84	0	0	0	0	0
1	1	6	1	1	0		1	1	0	1	0	0	1	0	1	0	0	1	1	0	0	0	0	0	0	1	0	0	0	0	0	0	0	0	1	0	0			38	112	35	122	59	0	1	1	1	0
1	1	6	1	1	0		1	1	0	1	0	0	1	0	1	0	1	1	1	0	1	0	0	0	0	0	0	0	0	0	0	0	1	0	0	0	0			37	115	21	100	60	0	0	1	1	0
0	0	6	1	2	1	37.4	1	1	0	0	0	0	1	0	0	0	0	0	0	0	0	0	0	0	0	0	0	1	0	0	0	0	0	0	0	0	0			36.5	94	19	131	70	0	0	0	0
0	0	6	1	2	1	39	1	1	0	1	0	0	1	0	0	0	1	1	0	1	0	1	0	0	0	0	0	1	0	0	0	0	0	0	1	0	0			39	10	21	138	68	0	0	1	1	0
0	1	6	1	1	1	39	1	1	0	1	1	0	1	0	1	0	0	0	1	0	0	0	0	0	0	0	0	0	0	0	0	0	1	0	0	2	0	37	10	36.5	102	22	97	68	0	0	1	1	1
1	1	6	1	2	1	38.8	0	0	0	0	1	0	1	0	1	0	0	0	0	0	1	0	0	0	0	0	0	1	0	0	0	0	0	0	0	0	0			36.8	61	20	114	46	1	0	0	1	0
0	1	6	1	2	1	39	1	1	0	1	0	0	1	0	0	0	0	1	0	0	1	0	0	0	0	0	0	1	0	0	0	0	0	1	0	0	0			36.8	82	20	126	76	0	1	1	1	0
1	1	6	1	2	0		1	1	0	1	1	1	1	0	0	1	0	1	1	0	0	0	0	0	1	0	0	1	0	0	0	0	0	0	0	0	0			37	80	20	120	80	0	0	1	1	1
1	1	6	1	1	1	39	1	1	0	1	1	0	1	0	0	0	1	1	0	0	0	0	0	0	0	0	0	1	0	0	0	0	0	0	0	0	0			36.7	70	20	158	93	0	0	0	1	0
1	1	6	1	2	1	38.4	1	1	0	1	1	1	1	0	0	0	1	1	1	0	0	1	0	0	0	0	0	1	0	0	0	0	0	0	0	0	0			38.4	104	28	105	47	0	0	1	1	0
1	1	6	1	2	1	37.8	1	1	0	0	1	0	1	0	1	0	0	1	0	0	1	0	0	0	0	0	0	0	0	0	0	0	1	0	0	0	0			36.9	88	21	137	78	0	0	0	0	1
1	1	6	1	1	0		1	0	0	1	0	0	1	0	1	0	1	1	0	0	1	0	0	0	0	0	0	0	0	0	0	1	0	0	0	2	1			36.5	90	22	120	80	0	0	1	1	0
1	1	6	1	1	1	38	1	1	0	0	1	0	1	0	0	0	0	1	0	0	0	0	0	0	0	0	0	0	0	0	0	1	0	0	0	1	0			36.6	101	24	156	86	0	0	0	1	0
1	1	6	1	2	1	38	0	0	0	0	1	0	1	0	0	0	0	1	0	0	1	0	0	0	0	0	0	1	0	0	0	0	0	0	0	0	0			38	98	20	104	76	0	0	0	1	0
1	1	6	1	1	1	38.4	0		0	1	1	0	1	0	0	0	0	1	0	0	0	1	0	1	0	0	0	0	0	0	0	0	0	1	0	0	0			38.4	110	31	131	76	0	0	0	1	0
1	1	6	1	2	1	39	1	1	0	1	0	0	1	0	0	0	0	0	0	0	0	1	0	0	0	0	0	1	0	0	0	0	0	0	0	0	0			36.6	88	20	110	56	0	0	0	1	0
0	1	6	1	2	1	38	1	1	0	1	1	0	1	0	0	0	0	1	0	0	0	0	0	0	0	0	0	1	0	0	0	0	0	0	0	0	0			37.3	95	15	85	45	1	0	1	1	0
1	1	6	1	2	1	38.4	1	1	0	0	1	0	1	1	1	0	0	1	1	0	0	1	0	0	0	0	0	1	0	0	0	0	0	0	0	0	0				116	22	135	70	0	0	0	1	0
1	1	6	1	1	1	39.5	1	1	0	0	1	0	1	0	0	0	0	0	0	0	0	1	0	0	0	0	0	1	0	0	0	0	0	0	0	0	0			38.1	80	19	101	61	0	0	0	1	1
1	1	6	1	2	0	36.5	1	1	0	1	0	0	1	0	0	0	0	0	0	0	0	0	0	0	0	0	0	0	0	0	0	0	0	0	0	0	0			36.5	90	20	155	100	0	0	1	0	0
1	1	6	1	1	1	38	1	1	0	1	0	0	1	0	0	0	1	0	0	0	0	0	0	0	0	0	0	1	0	0	0	0	0	0	0	1	0			38	130	34	127	80	0	0	0	1	0
[truncated: 78 more columns]
